# Supplementary material for: Genome-Wide Association Study Reveals Key Genes for Differential Lead Accumulation and Tolerance in Natural Arabidopsis thaliana Accessions
Source: Front Plant Sci. 2021 Aug 6;12:689316. doi: 10.3389/fpls.2021.689316 (PMC8377763; doi:10.3389/fpls.2021.689316)
Supplement: Supplementary Dataset 1 — HapMap cohort information and phenotypes analyzed of the 360 accessions cultivated in a Pb-enriched mine soil. [file Data_Sheet_1.xlsx]

## Sheet: Title
Genome-Wide Association Study Reveals Key Genes for Differential Lead Accumuoatio and Tolerance in Naural Arabidopsis thaliana Accessions
Sílvia Busoms*, Laura Pérez-Martín, Miquel Llimós, Charlotte Poschenrieder and Soledad Martos*
Supplementary Dataset 1: HapMap cohort information and phenotypes analyzed of the 360 accessions cultivated in a Pb-enriched mine soil.

## Sheet: HapMap info
Barcode	ABRC_Stock_number	ecotypeid	native_name	stockparent	collector	lat	long	country
Fr1ALL1-2	CS76089	1	ALL1-2	NA	Roux	45.2667	1.48333	FRA
Fr2ALL1-3	CS76090	2	ALL1-3	NA	Roux	45.2667	1.48333	FRA
Fr55BUI	CS76104	15	BUI	NA	Roux	48.3667	0.933333	FRA
Fr77CAM16	CS76107	23	CAM-16	NA	Roux	48.2667	-4.58333	FRA
Fr116CAM	CS76108	66	CAM-61	NA	Roux	48.2667	-4.58333	FRA
Fr53CLE-6	CS76112	78	CLE-6	NA	Roux	48.9167	-0.48333	FRA
Fr16CUR	CS76115	81	CUR-3	NA	Roux	45	1.75	FRA
Fr58JEA	CS76148	91	JEA	NA	Roux	43.6833	7.33333	FRA
Fr48LAC-3	CS76157	94	LAC-3	NA	Roux	47.7	6.81667	FRA
Fr50LAC-5	CS76158	96	LAC-5	NA	Roux	47.7	6.81667	FRA
Fr234LDV	CS76160	104	LDV-14	NA	Roux	48.5167	-4.06667	FRA
Fr245LDV	CS76161	116	LDV-25	NA	Roux	48.5167	-4.06667	FRA
Fr254LDV	CS76162	126	LDV-34	NA	Roux	48.5167	-4.06667	FRA
Fr275LDV	CS76163	149	LDV-58	NA	Roux	48.5167	-4.06667	FRA
Fr154MIB	CS76181	166	MIB-15	NA	Roux	47.3833	5.31667	FRA
Fr160MIB	CS76182	173	MIB-22	NA	Roux	47.3833	5.31667	FRA
Fr165MIB	CS76183	178	MIB-28	NA	Roux	47.3833	5.31667	FRA
Fr209MIB	CS76184	223	MIB-84	NA	Roux	47.3833	5.31667	FRA
Fr132MOG	CS76189	242	MOG-37	NA	Roux	48.6667	-4.06667	FRA
Fr35PAR-3	CS76205	258	PAR-3	NA	Roux	46.65	-0.25	FRA
Fr36PAR-4	CS76206	259	PAR-4	NA	Roux	46.65	-0.25	FRA
Fr37PAR-5	CS76207	260	PAR-5	NA	Roux	46.65	-0.25	FRA
Fr42ROM-1	CS76221	267	ROM-1	NA	Roux	45.5333	4.85	FRA
Fr352TOU	CS76252	281	TOU-A1-115	NA	Roux	46.6667	4.11667	FRA
Fr353TOU	CS76253	282	TOU-A1-116	NA	Roux	46.6667	4.11667	FRA
Fr289TOU	CS76254	286	TOU-A1-12	NA	Roux	46.6667	4.11667	FRA
Fr307TOU	CS76255	321	TOU-A1-43	NA	Roux	46.6667	4.11667	FRA
Fr313TOU	CS76256	328	TOU-A1-62	NA	Roux	46.6667	4.11667	FRA
Fr319TOU	CS76257	333	TOU-A1-67	NA	Roux	46.6667	4.11667	FRA
Fr339TOU	CS76258	357	TOU-A1-96	NA	Roux	46.6667	4.11667	FRA
Fr373TOU	CS76259	362	TOU-C-3	NA	Roux	46.6667	4.11667	FRA
Fr379TOU	CS76260	366	TOU-E-11	NA	Roux	46.6667	4.11667	FRA
Fr386TOU	CS76261	373	TOU-H-12	NA	Roux	46.6667	4.11667	FRA
Fr387TOU	CS76262	374	TOU-H-13	NA	Roux	46.6667	4.11667	FRA
Fr391TOU	CS76263	378	TOU-I-17	NA	Roux	46.6667	4.11667	FRA
Fr389TOU	CS76264	379	TOU-I-2	NA	Roux	46.6667	4.11667	FRA
Fr390TOU	CS76265	380	TOU-I-6	NA	Roux	46.6667	4.11667	FRA
Fr392TOU	CS76266	383	TOU-J-3	NA	Roux	46.6667	4.11667	FRA
Fr397TOU	CS76267	386	TOU-K-3	NA	Roux	46.6667	4.11667	FRA
Fr26VOU	CS76299	390	VOU-1	NA	Roux	46.65	0.166667	FRA
Fr27VOU-2	CS76300	392	VOU-2	NA	Roux	46.65	0.166667	FRA
OF95	CS76165	641	LI-OF-095	NA	Bossdorf	40.7777	-72.9069	USA
S294BEL4	CS76095	957	Belmonte-4-94	NA	Ã…gren	42.1167	12.4833	ITA
KBSMAC8	CS76151	1716	KBS-Mac-8	NA	Byers	42.405	-85.398	USA
MNFPOT48	CS76187	1859	MNF-Pot-48	NA	Byers	43.595	-86.2657	USA
MNFPOT68	CS76188	1867	MNF-Pot-68	NA	Byers	43.595	-86.2657	USA
MNFCHE2	CS76185	1925	MNF-Che-2	NA	Byers	43.5251	-86.1843	USA
MNFJAC32	CS76186	1967	MNF-Jac-32	NA	Byers	43.5187	-86.1739	USA
MAP42	CS76180	2057	Map-42	NA	Byers	42.166	-86.412	USA
PAW3	CS76208	2150	Paw-3	NA	Byers	42.148	-86.431	USA
PENT1	CS76209	2187	Pent-1	NA	Byers	43.7623	-86.3929	USA
SLSP30	CS76228	2274	SLSP-30	NA	Byers	43.665	-86.496	USA
STE3	CS76232	2290	Ste-3	NA	Byers	42.03	-86.514	USA
UKCW06202	CS76292	4802	UKSW06-202	NA	Holub	50.4	-4.9	UK
UKKT06062	CS76280	4997	UKSE06-062	NA	Holub	51.3	0.5	UK
UKKT06192	CS76281	5056	UKSE06-192	NA	Holub	51.3	0.5	UK
UKKT06272	CS76282	5116	UKSE06-272	NA	Holub	51.3	0.4	UK
UKKT06278	CS76283	5122	UKSE06-278	NA	Holub	51.3	0.4	UK
UKKT06349	CS76284	5158	UKSE06-349	NA	Holub	51.3	0.4	UK
UKKT06351	CS76285	5160	UKSE06-351	NA	Holub	51.3	0.4	UK
UKKT06414	CS76286	5202	UKSE06-414	NA	Holub	51.3	0.4	UK
UKKT06429	CS76287	5207	UKSE06-429	NA	Holub	51.3	0.4	UK
UKKT06466	CS76288	5232	UKSE06-466	NA	Holub	51.2	0.4	UK
UKKT06482	CS76289	5245	UKSE06-482	NA	Holub	51.2	0.6	UK
UKKT06520	CS76290	5264	UKSE06-520	NA	Holub	51.3	1.1	UK
UKKT06628	CS76291	5341	UKSE06-628	NA	Holub	51.1	0.4	UK
UKLD06059	CS76275	5380	UKNW06-059	NA	Holub	54.4	-3	UK
UKLD06060	CS76276	5381	UKNW06-060	NA	Holub	54.4	-3	UK
UKLD06386	CS76277	5565	UKNW06-386	NA	Holub	54.6	-3.1	UK
UKLD06436	CS76278	5606	UKNW06-436	NA	Holub	54.7	-3.4	UK
UKLD06460	CS76279	5628	UKNW06-460	NA	Holub	54.7	-3.4	UK
UK22 Coe1	CS76271	5729	UKID22	NA	Holub	54.7	-3.4	UK
UK37 Frd1	CS76272	5742	UKID37	NA	Holub	51.3	1.1	UK
UK48 Laz1	CS76273	5753	UKID48	NA	Holub	54.7	-2.7	UK
UK80 Unt1	CS76274	5785	UKID80	NA	Holub	54.7	-2.9	UK
UK102Hart	CS76270	5805	UKID101	NA	Holub	53.2	-1.4	UK
App 1-16	CS76092	5832	App1-16	NA	Nordborg	56.3333	15.9667	SWE
1*Bor-1	CS76099	5837	Bor-1	CS22590	Nordborg	49.4013	16.2326	CZE
DraIV 1-5	CS76120	5887	DraIV 1-5	NA	Nordborg	49.4112	16.2815	CZE
DraIV 1-7	CS76121	5889	DraIV 1-7	NA	Nordborg	49.4112	16.2815	CZE
DraIV1-14	CS76119	5896	DraIV 1-14	NA	Nordborg	49.4112	16.2815	CZE
DraIV6-16	CS76122	5987	DraIV 6-16	NA	Nordborg	49.4112	16.2815	CZE
DraIV6-35	CS76123	6005	DraIV 6-35	NA	Nordborg	49.4112	16.2815	CZE
2*DUK	CS76124	6008	Duk	<Null>	Nordborg	49.1	16.2	CZE
S*Fja 1-2	CS76131	6019	FjÃ¤1-2	NA	Nordborg	56.06	14.29	SWE
S*Fja 1-5	CS76132	6020	FjÃ¤1-5	NA	Nordborg	56.06	14.29	SWE
2*Hovdala	CS76143	6039	Hovdala-2	<Null>	Nordborg	56.1	13.74	SWE
2*Lom 1-1	CS76174	6042	Lom1-1	<Null>	Nordborg	56.09	13.9	SWE
1*Lov-5	CS76175	6046	LÃ¶v-5	CS22575	Nordborg	62.801	18.079	SWE
2*Or-1	CS76201	6074	Ã–r-1	<Null>	Nordborg	56.45	16.11	SWE
S*Rev-2	CS76219	6076	Rev-2	NA	Nordborg	55.7	13.4	SWE
S*Sparta1	CS76229	6085	Sparta-1	NA	Nordborg	55.7097	13.0489	SWE
S*T1040	CS76233	6094	T1040	NA	Nordborg	55.6494	13.2147	SWE
S*T1060	CS76234	6096	T1060	NA	Nordborg	55.6472	13.2225	SWE
S*T1080	CS76235	6098	T1080	NA	Nordborg	55.6561	13.2178	SWE
S*T1110	CS76236	6100	T1110	NA	Nordborg	55.6	13.2	SWE
S*T1130	CS76237	6102	T1130	NA	Nordborg	55.6	13.2	SWE
S*T510	CS76238	6109	T510	NA	Nordborg	55.7936	13.1233	SWE
S*T540	CS76239	6112	T540	NA	Nordborg	55.7967	13.1044	SWE
S*T620	CS76240	6119	T620	NA	Nordborg	55.7	13.2	SWE
S*T690	CS76241	6124	T690	NA	Nordborg	55.8378	13.3092	SWE
S*Tad 01	CS76243	6169	TÃ…D 01	NA	Nordborg	62.8714	18.3447	SWE
S*TDR-01	CS76245	6188	TDr-1	NA	Nordborg	55.7683	14.1386	SWE
S*TDR-03	CS76248	6190	TDr-3	NA	Nordborg	55.7686	14.1381	SWE
S*TDR-08	CS76249	6194	TDr-8	NA	Nordborg	55.7706	14.1342	SWE
S*TDR-17	CS76246	6202	TDr-17	NA	Nordborg	55.7717	14.1206	SWE
S*TDR-18	CS76247	6203	TDr-18	NA	Nordborg	55.7714	14.1208	SWE
S*Tomegap	CS76250	6242	Tomegap-2	NA	Nordborg	55.7	13.2	SWE
2*Tottarp	CS76251	6243	Tottarp-2	<Null>	Nordborg	55.95	13.85	SWE
UduI 1-34	CS76269	6318	UduI 1-34	NA	Nordborg	49.2771	16.6314	CZE
S*Ull 3-4	CS76295	6413	Ull3-4	NA	Nordborg	56.06	13.97	SWE
ZdrI 2-24	CS76307	6448	ZdrI 2-24	NA	Nordborg	49.3853	16.2544	CZE
ZdrI 2-25	CS76308	6449	ZdrI 2-25	NA	Nordborg	49.3853	16.2544	CZE
CS28140	CS28140	6727	CIBC-2	CS22221	Crawley	51.4083	-0.6383	UK
CS28141	CS28141	6729	CIBC-4	CS22223	Crawley	51.4083	-0.6383	UK
CS28142	CS28142	6730	CIBC-5	CS22224	Crawley	51.4083	-0.6383	UK
CS28181	CS28181	6744	CSHL-5	CS22423	Weiss	40.8585	-73.4675	USA
CS28407	CS28407	6810	KNO-11	CS22411	Bergelson	41.2816	-86.621	USA
CS28550	CS28550	6847	NFC-20	CS22201	Crawley	51.4083	-0.6383	UK
CS28663	CS28663	6953	Pu2-24	CS22454	Cetl	49.42	16.36	CZE
CS28013	CS28013	6989	Alst-1	CS22550	Koornneef	54.8	-2.4333	UK
CS28014	CS28014	6990	Amel-1	CS22526	Koornneef	53.448	5.73	NED
CS28018	CS28018	6992	Ang-0	CS6605	Kranz	50.3	5.3	BEL
CS28049	CS28049	6994	Ann-1	CS22520	Koornneef	45.9	6.13028	FRA
CS28017	CS28017	6996	An-2	CS6604	Kranz	51.2167	4.4	BEL
CS28051	CS28051	6998	Arby-1	CS22547	Koornneef	59.4308	16.7999	SWE
CS28007	CS28007	7000	Aa-0	CS6600	Kranz	50.9167	9.57073	GER
CS28054	CS28054	7002	Baa-1	CS22529	Koornneef	51.3333	6.1	NED
CS28097	CS28097	7004	Bs-2	CS6628	Kranz	47.5	7.5	SUI
CS28064	CS28064	7008	Benk-1	CS22530	Koornneef	52	5.675	NED
CS28063	CS28063	7011	Be-1	CS6614	Kranz	49.6803	8.6161	GER
CS28053	CS28053	7014	Ba-1	CS6607	Kranz	56.5459	-4.79821	UK
CS28091	CS28091	7026	Boot-1	CS22551	Koornneef	54.4	-3.2667	UK
CS28099	CS28099	7031	Bsch-0	CS6630	Kranz	40.0167	8.6667	GER
CS28090	CS28090	7035	Blh-2	CS6657	Kranz	48	19	CZE
CS28108	CS28108	7056	Bu-8	CS6639	Kranz	50.5	9.5	GER
CS28128	CS28128	7062	Ca-0	CS6658	Kranz	50.2981	8.26607	GER
CS28160	CS28160	7064	Cnt-1	CS6921	Holub	51.3	1.1	UK
CS28133	CS28133	7069	Cha-0	CS6662	Kranz	46.0333	7.1167	SUI
CS28135	CS28135	7071	Chat-1	CS22521	Koornneef	48.0717	1.33867	FRA
CS28158	CS28158	7075	Cit-0	CS1080	Kranz	43.3779	2.54038	FRA
CS28163	CS28163	7078	Co-2	CS6670	Kranz	40.12	-8.25	POR
CS28165	CS28165	7080	Co-4	CS6672	Kranz	40.12	-8.25	POR
CS28193	CS28193	7092	Com-1	CS22522	Koornneef	49.416	2.823	FRA
CS28200	CS28200	7094	Da-0	CS6676	Kranz	49.8724	8.65081	GER
CS28208	CS28208	7098	Di-1	CS6681	Kranz	47	5	FRA
CS28202	CS28202	7100	Db-0	CS6677	Kranz	50.3055	8.324	GER
CS28210	CS28210	7102	Do-0	CS6683	Kranz	50.7224	8.2372	GER
CS28214	CS28214	7105	Dra-2	CS6687	Kranz	49.4167	16.2667	CZE
CS28217	CS28217	7110	Ede-1	CS22532	Koornneef	52.0333	5.66667	NED
CS28236	CS28236	7123	Ep-0	CS6697	Kranz	50.1721	8.38912	GER
CS28241	CS28241	7126	Es-0	CS6699	Kranz	60.1997	24.5682	FIN
CS28243	CS28243	7128	Est-0	CS6700	Kranz	58.3	25.3	RUS
CS28268	CS28268	7135	Fr-4	CS6710	Kranz	50.1102	8.6822	GER
CS28252	CS28252	7139	Fi-1	CS6705	Kranz	50.5	8.0167	GER
CS28274	CS28274	7141	Ga-2	CS6715	Kranz	50.3	8	GER
CS28279	CS28279	7143	Gel-1	CS22533	Koornneef	51.0167	5.86667	NED
CS28277	CS28277	7145	Ge-1	CS6718	Kranz	46.5	6.08	SUI
CS28280	CS28280	7147	Gie-0	CS6720	Kranz	50.584	8.67825	GER
CS28332	CS28332	7150	Gu-1	CS6731	Kranz	50.3	8	GER
CS28282	CS28282	7151	Go-0	CS6721	Kranz	51.5338	9.9355	GER
CS28326	CS28326	7158	Gr-5	CS6727	Hauser	47	15.5	AUT
CS28336	CS28336	7163	Ha-0	CS6733	Kranz	52.3721	9.73569	GER
CS28343	CS28343	7164	Hau-0	CS6734	Kranz	55.675	12.5686	DEN
CS28350	CS28350	7165	Hn-0	CS6739	Kranz	51.3472	8.28844	GER
CS28344	CS28344	7166	Hey-1	CS22534	Koornneef	51.25	5.9	NED
CS28345	CS28345	7169	Hh-0	CS6735	Kranz	54.4175	9.88682	GER
CS28373	CS28373	7178	Jm-1	CS6749	Kranz	49	15	CZE
CS28364	CS28364	7181	Je-0	CS6742	Kranz	50.927	11.587	GER
CS28395	CS28395	7186	Kn-0	CS6762	Kranz	54.8969	23.8924	LTU
CS28382	CS28382	7188	Kelsterbach-2	CS6102	Williams	50.0667	8.5333	GER
CS28394	CS28394	7199	Kl-5	CS6761	Kranz	50.95	6.9666	GER
CS28419	CS28419	7201	Kr-0	CS6764	Kranz	51.3317	6.55934	GER
CS28423	CS28423	7205	Krot-2	CS3888	Clauss	49.631	11.5722	GER
CS28420	CS28420	7206	Kro-0	CS6766	Kranz	50.0742	8.96617	GER
CS28454	CS28454	7224	Li-3	CS1316	Kranz	50.3833	8.0666	GER
CS28457	CS28457	7227	Li-5:2	CS6909	Kranz	50.3833	8.0666	GER
CS28459	CS28459	7229	Li-6	CS6777	Kranz	50.3833	8.0666	GER
CS28461	CS28461	7231	Li-7	CS6778	Kranz	50.3833	8.0666	GER
CS28495	CS28495	7244	Mnz-0	CS6794	Kranz	50.001	8.26664	GER
CS28490	CS28490	7252	Mc-0	CS1362	Kranz	54.6167	-2.3	UK
CS28492	CS28492	7255	Mh-0	CS6792	Kranz	50.95	7.5	POL
CS28573	CS28573	7258	Nw-0	CS6811	Kranz	50.5	8.5	GER
CS28575	CS28575	7260	Nw-2	CS6813	Kranz	50.5	8.5	GER
CS28578	CS28578	7263	Nz1	CS22661	Campanella	-37.7871	175.283	NZL
CS28568	CS28568	7270	Nok-1	CS6808	Kranz	52.24	4.45	NED
CS28564	CS28564	7275	No-0	CS3081	Kranz	51.0581	13.2995	GER
CS28580	CS28580	7277	Ob-1	CS6817	Kranz	50.2	8.5833	GER
CS28583	CS28583	7280	Old-1	CS6820	Kranz	53.1667	8.2	GER
CS28587	CS28587	7282	Or-0	CS6822	Kranz	50.3827	8.01161	GER
CS28848	CS28848	7283	Ors-1	CS22672	Butnaru	44.7203	22.3955	ROU
CS28849	CS28849	7284	Ors-2	CS22673	Butnaru	44.7203	22.3955	ROU
CS28595	CS28595	7291	Pa-2	CS6826	Kranz	38.07	13.22	ITA
CS28640	CS28640	7300	Pla-0	CS6834	Kranz	41.5	2.25	ESP
CS28650	CS28650	7306	Pog-0	CS6842	Kranz	49.2655	-123.206	CAN
CS28645	CS28645	7307	Pn-0	CS6838	Kranz	48.0653	-2.96591	FRA
CS28651	CS28651	7310	Pr-0	CS6841	Kranz	50.1448	8.60706	GER
CS28685	CS28685	7316	Rhen-1	CS22536	Koornneef	51.9667	5.56667	NED
CS28692	CS28692	7320	Rou-0	CS6847	Kranz	49.4424	1.09849	FRA
CS28724	CS28724	7330	Sapporo-0	CS22456	Hanzawa	43.0553	141.346	JPN
CS28734	CS28734	7331	Sh-0	CS6860	Kranz	51.6832	10.2144	GER
CS28729	CS28729	7333	Sei-0	CS6853	Kranz	46.5438	11.5614	ITA
CS28739	CS28739	7337	Si-0	CS6861	Kranz	50.8738	8.02341	GER
CS28725	CS28725	7340	Sav-0	CS6856	Kranz	49.1833	15.8833	CZE
CS28743	CS28743	7343	Sp-0	CS6862	Kranz	52.5339	13.181	GER
CS28732	CS28732	7344	Sg-1	CS6858	Kranz	47.6667	9.5	GER
CS28750	CS28750	7346	Ste-0	CS6864	Kranz	52.6058	11.8558	GER
CS28786	CS28786	7351	Ty-0	CS6878	Kranz	56.4278	-5.23439	UK
CS28758	CS28758	7353	Tha-1	CS22537	Koornneef	52.08	4.3	NED
CS28759	CS28759	7354	Ting-1	CS22549	Koornneef	56.5	14.9	SWE
CS28760	CS28760	7355	Tiv-1	CS22525	Koornneef	41.96	12.8	ITA
CS28779	CS28779	7372	Tscha-1	CS22518	Koornneef	47.0748	9.9042	AUT
CS28780	CS28780	7373	Tsu-0	CS6874	Kranz	34.43	136.31	JPN
CS28787	CS28787	7378	Uk-1	CS6879	Kranz	48.0333	7.7667	GER
CS28788	CS28788	7379	Uk-2	CS6881	Kranz	48.0333	7.7667	GER
CS28795	CS28795	7382	Utrecht	CS6150	Willemsen	52.0918	5.1145	NED
CS28800	CS28800	7384	Ven-1	CS22538	Koornneef	52.0333	5.55	NED
CS28808	CS28808	7390	Wag-3	CS22542	Koornneef	51.9666	5.6666	NED
CS28809	CS28809	7391	Wag-4	CS22543	Koornneef	51.9666	5.6666	NED
CS28810	CS28810	7392	Wag-5	CS22544	Koornneef	51.9666	5.6666	NED
CS28804	CS28804	7394	Wa-1	CS6885	Kranz	52.3	21	POL
CS28823	CS28823	7397	Ws	CS915	Kranz	52.3	30	RUS
CS28814	CS28814	7405	Wc-2	CS6887	Kranz	52.6	10.0667	GER
CS28833	CS28833	7408	Wt-3	CS6894	Kranz	52.3	9.3	GER
CS28822	CS28822	7411	Wl-0	CS6920	Kranz	47.9299	10.8134	GER
CS28847	CS28847	7418	Zu-1	CS6903	Kranz	47.3667	8.55	SUI
CS28369	CS28369	7424	Jl-3	CS6745	Kranz	49.2	16.6166	CZE
CS28527	CS28527	7430	Nc-1	CS6802	Kranz	48.6167	6.25	FRA
CS28510	CS28510	7446	N4	CS22482	Savushkin	61.36	34.15	RUS
CS28513	CS28513	7449	N7	CS22485	Savushkin	61.36	34.15	RUS
CS28201	CS28201	7460	Da(1)-12	CS917	Vizir	<Null>	<Null>	CZE
CS28720	CS28720	7472	S96	CS914	Administrator	<Null>	<Null>	UNK
CS28812	CS28812	7477	WAR	CS8143	Pigliucci	41.7302	-71.2825	USA
CS28610	CS28610	7479	PHW-10	CS6055	Williams	51.2878	0.0565	UK
CS28613	CS28613	7482	PHW-13	CS6060	Williams	51.2878	0.0565	UK
CS28614	CS28614	7483	PHW-14	CS6061	Williams	51.2878	0.0565	UK
CS28620	CS28620	7490	PHW-20	CS6071	Williams	51.2878	0.0565	UK
CS28622	CS28622	7492	PHW-22	CS6075	Williams	51.4167	-1.7167	UK
CS28626	CS28626	7496	PHW-26	CS6081	Williams	50.6728	-3.8404	UK
CS28628	CS28628	7498	PHW-28	CS6083	Williams	50.35	-3.5833	UK
CS28631	CS28631	7502	PHW-31	CS6088	Williams	51.4666	-3.2	UK
CS28633	CS28633	7504	PHW-33	CS6092	Williams	52.25	4.5667	NED
CS28635	CS28635	7506	PHW-35	CS6096	Williams	48.6103	2.3086	FRA
CS28636	CS28636	7507	PHW-36	CS6098	Williams	48.6103	2.3086	FRA
CS28637	CS28637	7508	PHW-37	CS6099	Williams	48.6103	2.3086	FRA
CS28713	CS28713	7514	RRS-7	CS22564	Dritz	41.5609	-86.4251	USA
ME627-4Y1	CS76086	7571	627ME-4Y1	NA	Bergelson	42.093	-86.359	USA
2*Lis-2	CS76170	8222	Lis-2	<Null>	Nordborg	56	14.7	SWE
2*Bro 1-6	CS76102	8231	BrÃ¶1-6	<Null>	Nordborg	56.3	16	SWE
2*Gul 1-2	CS76138	8234	Gul1-2	<Null>	Nordborg	56.3	16	SWE
2*Hod	CS76141	8235	Hod	<Null>	Nordborg	48.8	17.1	CZE
2*HSm	CS76146	8236	HSm	<Null>	Nordborg	49.33	15.76	CZE
2*Koln	CS76155	8239	KÃ¶ln	CS6003	Williams	51	7	GER
2*Kulture	CS76156	8240	Kulturen-1	<Null>	Nordborg	55.705	13.196	SWE
2*Liarum	CS76166	8241	Liarum	<Null>	Nordborg	55.95	13.85	SWE
2*Lillo-1	CS76167	8242	LillÃ¶-1	<Null>	Nordborg	56.1512	15.7844	SWE
2*cs6034	CS76212	8244	PHW-34	N6034	Williams	48.6103	2.3086	FRA
2*NC-6	CS76196	8246	NC-6	<Null>	Bergelson	35	-79.18	USA
1*Sha	CS76227	8248	Shahdara	CS22652	Vizir	38.35	68.48	TJK
1*Ag-0	CS76087	8251	Ag-0	CS22630	Kranz	45	1.3	FRA
2*Alc-0	CS76088	8252	Alc-0	N1656	Roldan	40.31	-3.22	ESP
1*An-1	CS76091	8253	An-1	CS22626	Kranz	51.2167	4.4	BEL
2*Ba 1-2	CS76093	8256	BÃ¥1-2	<Null>	Nordborg	56.4	12.9	SWE
1*Bay-0	CS76094	8260	Bay-0	CS22633	Kranz	49	11	GER
2*Bg-2	CS76096	8261	Bg-2	CS22342	Winterer	47.6479	-122.305	USA
2*Bla-1	CS76097	8264	Bla-1	N971	Kranz	41.6833	2.8	ESP
2*Blh-1	CS76098	8265	Blh-1	N1031	Kranz	48	19	CZE
1*Bor-4	CS76100	8268	Bor-4	CS22591	Nordborg	49.4013	16.2326	CZE
1*Br-0	CS76101	8269	Br-0	CS22628	Kranz	49.2	16.6166	CZE
2*Bu-0	CS76103	8271	Bu-0	N1007	Kranz	50.5	9.5	GER
1*Bur-0	CS76105	8272	Bur-0	CS22656	Kranz	54.1	-6.2	IRL
1*C24	CS76106	8273	C24	CS22620	Kranz	41.25	-8.45	POR
2*Can-0	CS76109	8274	Can-0	N1065	Hauser	29.2144	-13.4811	ESP
2*Cen-0	CS76110	8275	Cen-0	N1067	Kranz	49	0.5	FRA
1*Cibc-17	CS76111	8276	CIBC-17	CS22603	Crawley	51.4083	-0.6383	UK
1*Col-0	CS76113	8279	Col-0	CS22625	Kranz	38.3	-92.3	USA
1*CT-1	CS76114	8280	Ct-1	CS22639	Kranz	37.3	15	ITA
1*Cvi-0	CS76116	8281	Cvi-0	CS22614	Kranz	15.1111	-23.6167	CPV
2*Dra 3-1	CS76117	8283	Dra3-1	<Null>	Nordborg	55.76	14.12	SWE
2*DraII-1	CS76118	8284	DraII-1	<Null>	Nordborg	49.4112	16.2815	CZE
1*Eden-2	CS76125	8287	Eden-2	CS22573	Nordborg	62.877	18.177	SWE
1*Edi-0	CS76126	8288	Edi-0	CS22657	Kranz	56	-3	UK
1*Est-1	CS76127	8291	Est-1	CS22629	Kranz	58.3	25.3	RUS
1*Fab-4	CS76128	8293	FÃ¤b-4	CS22577	Nordborg	63.0165	18.3174	SWE
1*Fei-0	CS76129	8294	Fei-0	CS22645	Alonso-Blanco	40.5	-8.32	POR
1*Ga-0	CS76133	8295	Ga-0	CS22634	Kranz	50.3	8	GER
2*Gd-1	CS76134	8296	Gd-1	N1185	Kranz	53.5	10.5	GER
2*Ge-0	CS76135	8297	Ge-0	N1187	Kranz	46.5	6.08	SUI
1*Got-7	CS76136	8299	Got-7	CS22608	RÃ¶bbelen	51.5338	9.9355	GER
2*Gr-1	CS76137	8300	Gr-1	N1199	Hauser	47	15.5	AUT
1*Gy-0	CS76139	8302	Gy-0	CS22631	Kranz	49	2	FRA
2*Hi-0	CS76140	8304	Hi-0	N1227	Kranz	52	5	NED
2*Hov 4-1	CS76142	8306	Hov4-1	<Null>	Nordborg	56.1	13.74	SWE
1*HR-5	CS76144	8309	HR-5	CS22596	Crawley	51.4083	-0.6383	UK
2*Hs-0	CS76145	8310	Hs-0	N1237	Kranz	52.24	9.44	GER
2*In-0	CS76147	8311	In-0	N1239	Kranz	47.5	11.5	AUT
2*Ka-0	CS76149	8314	Ka-0	N1267	Kranz	47	14	AUT
1*Kin-0	CS76153	8316	Kin-0	CS22654	Kranz	44.46	-85.37	USA
1*Kno-18	CS76154	8318	Kno-18	CS22567	Bergelson	41.2816	-86.621	USA
2*Lc-0	CS76159	8323	Lc-0	N1307	Kranz	57	-4	UK
1*Ler-1	CS76164	8324	Ler-1	CS22618	Koornneef	47.984	10.8719	GER
2*Lip-0	CS76168	8325	Lip-0	N1337	Kranz	50	19.3	POL
2*Lis-1	CS76169	8326	Lis-1	<Null>	Nordborg	56	14.7	SWE
1*LL-0	CS76172	8328	LL-0	CS22650	Kranz	41.59	2.49	ESP
2*Lm-2	CS76173	8329	Lm-2	N1345	Kranz	48	0.5	FRA
1*LP2-2	CS76176	8332	Lp2-2	CS22594	Cetl	49.38	16.81	CZE
1*LP2-6	CS76177	8333	Lp2-6	CS22595	Cetl	49.38	16.81	CZE
2*Lund	CS76178	8335	Lund	<Null>	Nordborg	55.71	13.2	SWE
1*LZ-0	CS76179	8336	Lz-0	CS22615	Kranz	46	3.3	FRA
1*Mr-0	CS76190	8338	Mr-0	CS22640	Kranz	44.15	9.65	ITA
1*Mrk-0	CS76191	8339	Mrk-0	CS22635	Kranz	49	9.3	GER
1*Mt-0	CS76192	8341	Mt-0	CS22642	Kranz	32.34	22.46	LIB
1*Mz-0	CS76193	8342	Mz-0	CS22636	Kranz	50.3	8.3	GER
2*Na-1	CS76195	8343	Na-1	N1385	Kranz	47.5	1.5	FRA
1*Nd-1	CS76197	8344	Nd-1	CS22619	Kranz	50	10	SUI
1*NFA-10	CS76198	8345	NFA-10	CS22599	Crawley	51.4083	-0.6383	UK
1*NFA-8	CS76199	8346	NFA-8	CS22598	Crawley	51.4083	-0.6383	UK
1*Omo2-1	CS76200	8349	Ã–mÃ¶2-1	CS22584	Nordborg	56.14	15.78	SWE
2*Ost-0	CS76202	8351	Ost-0	N1431	Kranz	60.25	18.37	SWE
1*OY-0	CS76203	8352	Oy-0	CS22658	Kranz	60.23	6.13	NOR
2*Pa-1	CS76204	8353	Pa-1	N1439	Kranz	38.07	13.22	ITA
2*Per-1	CS76210	8354	Per-1	N1445	Kranz	58	56.3167	RUS
2*Petergo	CS76211	8355	Petergof	N926	Vizir	59	29	RUS
1*PNA-17	CS76213	8359	Pna-17	CS22570	Bergelson	42.0945	-86.3253	USA
1*Pro-0	CS76214	8360	Pro-0	CS22649	Bergelson	43.25	-6	ESP
1*Pu 2-23	CS76215	8361	Pu2-23	CS22593	Cetl	49.42	16.36	CZE
1*Ra-0	CS76216	8364	Ra-0	CS22632	Kranz	46	3.3	FRA
2*Rak-2	CS76217	8365	Rak-2	N1485	Kranz	49	16	CZE
1*REN-1	CS76218	8367	Ren-1	CS22610	RÃ¶bbelen	48.5	-1.41	FRA
1*RMXA180	CS76220	8371	Rmx-A180	CS22569	Bergelson	42.036	-86.511	USA
CS22689	CS22689	8372	RRS-10	<Null>	Dritz	41.5609	-86.4251	USA
2*Rsch-4	CS76222	8374	Rsch-4	CS1494	Holub	56.3	34	RUS
2*Sanna-2	CS76223	8376	Sanna-2	<Null>	Nordborg	62.69	18	SWE
2*Sap-0	CS76224	8378	Sap-0	N1507	Kranz	49.49	14.24	CZE
1*Se-0	CS76226	8379	Se-0	CS22646	Kranz	38.3333	-3.53333	ESP
1*SQ-8	CS76230	8385	Sq-8	CS22601	Crawley	51.4083	-0.6383	UK
2*St-0	CS76231	8387	St-0	N1535	Kranz	59	18	SWE
2*Ta-0	CS76242	8389	Ta-0	N1549	Kranz	49.5	14.5	CZE
1*TAMM-2	CS76244	8390	Tamm-2	CS22604	Savolainen	60	23.5	FIN
1*Ts-1	CS76268	8392	Ts-1	CS22647	Kranz	41.7194	2.93056	ESP
1*Ull 2-3	CS76293	8396	Ull2-3	CS22587	Nordborg	56.0648	13.9707	SWE
1*Ull 2-5	CS76294	8397	Ull2-5	CS22586	Nordborg	56.0648	13.9707	SWE
1*Uod 7	CS76296	8399	Uod-7	CS22613	Koch	48.3	14.45	AUT
1*Van-0	CS76297	8400	Van-0	CS22627	Kranz	49.3	-123	CAN
1*Var 2-1	CS76298	8401	VÃ¥r2-1	CS22580	Nordborg	55.58	14.334	SWE
1*Wei-0	CS76301	8404	Wei-0	CS22622	Holub	47.25	8.26	SUI
1*Ws-0	CS76303	8405	Ws-0	CS22623	Kranz	52.3	30	RUS
1*Wt-5	CS76304	8407	Wt-5	CS22637	Kranz	52.3	9.3	GER
1*Yo-0	CS76305	8408	Yo-0	CS22624	Kranz	37.45	-119.35	USA
1*Zdr-6	CS76306	8410	Zdr-6	CS22589	Nordborg	49.3853	16.2544	CZE
2*Sav-0	CS76225	8412	Sav-0	CS1515	Kranz	49.1833	15.8833	CZE
2*Wil-1	CS76302	8419	Wil-1	N1595	Kranz	54.6833	25.3167	LTU
2*cs6041	CS76152	8420	Kelsterbach-4	CS6041	Williams	50.0667	8.5333	GER
2*Fja 1-1	CS76130	8422	FjÃ¤1-1	<Null>	Nordborg	56.06	14.29	SWE
1*Kas-1	CS76150	8424	Kas-1	CS6751	Somerville	35	77	IND
1*22491	CS76194	8429	N13	CS22491	Savushkin	61.36	34.15	RUS
2*Lisse	CS76171	8430	Lisse	CS6033	Williams	52.25	4.5667	NED
11ME1.32	CS76083	8610	11ME1.32	NA	Bergelson	42.093	-86.359	USA
328PNA054	CS76085	8692	328PNA054	NA	Bergelson	42.0945	-86.3253	USA
1PNA4.101	CS76084	8796	11PNA4.101	NA	Bergelson	42.0945	-86.3253	USA

## Sheet: GWAs phenotypes
Accession	GWAPP-Id	Seeds germinated Control	Survived Control	Seeds germinated Mine	Survived Mine	Mean RD4_Control (mm)	Mean RD4_Mine (mm)	Growth rate	Mean Leaf Pb Mine (µg/g)	Estimated Soil Pb (mg/kg)	SNP	Times found
Si-0	7337	5	3	5	3	70	75	1.07143	0.952158	55.307	rare	4
Tiv-1	7355	4	3	4	3	50	46	0.92	1.45972	47.7324	rare	6
Wag-4	7391	5	3	5	3	69	63	0.913043	0.661902	27.4802	rare	3
Rak-2	8365	5	3	5	3	46	51	1.1087	62.7852	31.7392	common	0
Kro-0	7206	3	3	4	3	64	66	1.03125	94.0657	47.693	common	0
JEA	91	4	3	4	3	60	55	0.916667	83.0698	43.2217	common	0
Col-0	6909	4	3	5	3	70	39	0.557143	29.4727		common	0
Bsch-0	7031	5	3	3	2	95	37	0.389474	86.04	16.5796	common	0
App1-16	5832	5	3	4	2	85	22	0.258824	63.6348	11.007	common	0
RRS-10	7515	4	3	5	3	48	59	1.22917	1.38679		common	0
Ra-0	6958	5	3	5	3	50	54	1.08	11.9099		common	0
Bla-1	7015	3	3	4	3	54	58	1.07407	3.6108		rare	4
Wei-0	6979	5	3	4	3	58	60	1.03448	4.68781		common	0
Blh-1	7034	4	3	5	2	44	45	1.02273	4.11279		rare	4
Paw-3	2150	4	3	4	3	48	49	1.02083	12.6786		common	0
Wt-5	6982	5	3	3	3	62	60	0.967742	3.95301		common	0
CSHL-5	6744	4	3	4	3	63	60	0.952381	10.934		rare	6
Ull2-3	6973	5	3	4	3	60	56	0.933333	4.67745		common	0
Ct-1	6910	4	3	5	3	88	80	0.909091	3.00251		rare	6
Do-0	7102	3	3	5	3	42	38	0.904762	25.6882	34.4119	common	0
Lis-1	8326	4	3	5	3	70	63	0.9	2.79505		common	0
In-0	8311	5	3	5	3	48	43	0.895833	9.00359	27.1695	rare	6
UduI1-34	6318	5	3	4	3	67	60	0.895522	3.20764	15.9332	rare	4
Tscha-1	7372	5	3	3	2	53	47	0.886792	2.13013	29.2088	rare	6
LDV-34	126	5	3	5	3	44	39	0.886364	12.7157	17.2833	common	0
Cha-0	7069	5	3	3	3	62	54	0.870968	53.1154		common	0
UKSE06-520	5264	4	3	4	3	69	60	0.869565	4.28059	26.6287	common	0
TOU-A1-67	333	4	3	5	3	30	26	0.866667	8.12232	20.4147	common	0
Hn-0	7165	4	3	5	3	60	52	0.866667	4.93369	48.6828	common	0
TOU-I-6	380	5	3	4	3	60	52	0.866667	36.0024	20.4147	common	0
UKNW06-460	5628	4	3	3	3	52	45	0.865385	27.9419	33.1609	common	0
Boot-1	7026	5	3	4	3	50	43	0.86	25.7276	45.6266	common	0
Blh-2	7035	4	3	4	3	68	58	0.852941	11.992	22.6601	rare	4
Sav-0	7340	4	3	4	2	61	52	0.852459	3.0984	10.8568	common	0
Belmonte-4-94	957	4	3	4	3	47	40	0.851064	4.51877	50.1237	rare	2
Ga-2	7141	3	3	3	3	72	61	0.847222	22.0253	39.8219	common	0
Baa-1	7002	5	3	4	3	76	64	0.842105	2.98792	19.2767	common	0
DraIV6-16	5987	4	3	5	3	63	53	0.84127	2.29853	11.8827	rare	6
Est-1	6916	4	3	3	3	92	77	0.836957	2.92857		rare	2
Est-0	7128	5	3	4	3	61	51	0.836066	7.25855	28.1883	rare	6
Kelsterbach-2	7188	4	3	5	3	54	45	0.833333	5.01935	20.7321	common	0
Cvi-0	6911	3	3	4	3	60	50	0.833333	4.95544		common	0
Bg-2	6709	5	3	5	3	64	53	0.828125	4.40585		common	0
CIBC17	6907	5	3	4	3	75	62	0.826667	1.43059		common	0
UKID48	5753	4	3	5	3	62	51	0.822581	28.5625	29.5597	common	0
Wc-2	7405	4	3	3	3	98	80	0.816327	1.40349	16.2547	common	0
UKSE06-466	5232	5	3	3	3	65	53	0.815385	4.44544	35.9261	common	0
Pla-0	7300	3	3	4	3	75	61	0.813333	1.65785	28.0791	rare	6
Tsu-0	7375	5	3	4	3	75	61	0.813333	0.713504		common	0
Eden-2	6913	5	3	5	2	37	30	0.810811	5.02785		rare	2
Ann-1	6994	5	3	5	3	74	60	0.810811	6.23196	18.5	common	0
UKNW06-059	5380	4	3	5	3	62	50	0.806452	4.13588	43.19	common	0
Bu-0	8271	4	3	4	3	77	62	0.805195	4.34352	26.1228	common	0
PHW-20	7490	3	3	5	3	70	56	0.8	7.82067	33.3975	common	0
Sap-0	8378	5	3	4	3	70	56	0.8	3.23747	15.52	rare	5
Pna-17	7523	5	3	4	3	64	51	0.796875	3.41454		common	0
Es-0	7126	3	3	4	3	72	57	0.791667	2.97168	19.2868	rare	4
Fei-0	8215	5	3	5	3	81	64	0.790123	5.4541		common	0
CIBC4	6729	5	3	3	3	76	60	0.789474	8.35117	21.7471	common	0
UKSE06-349	5158	4	3	4	3	52	41	0.788462	9.01824	32.5776	common	0
Db-0	7100	5	3	5	3	78	61	0.782051	10.9758	23.815	common	0
11PNA4.101	8796	5	3	3	3	65	50	0.769231	23.4226		rare	3
Gu-1	7150	5	3	3	3	86	66	0.767442	2.73177	39.8219	rare	4
Gie-0	7147	4	3	4	3	77	59	0.766234	13.1105	15.8923	common	0
Amel-1	6990	5	3	5	3	80	61	0.7625	2.35211	18.474	common	0
WAR	7477	5	3	3	3	63	48	0.761905	5.31086		rare	6
Pro-0	8213	4	3	3	3	54	41	0.759259	10.395		common	0
NC-6	8246	4	3	4	3	70	53	0.757143	14.189		common	0
Bs-2	7004	4	3	4	3	49	37	0.755102	13.3192	21.791	rare	2
LAC-3	94	4	3	4	3	57	43	0.754386	23.4264	30.1183	common	0
Sei-0	7333	5	3	5	3	93	70	0.752688	1.91373	15.4845	common	0
PHW-37	7508	3	3	5	3	44	33	0.75	8.9083	17.83	rare	2
Bor-4	6903	5	3	3	3	72	54	0.75	5.01557		rare	6
Da-0	7094	5	3	5	3	80	60	0.75	21.9078	15.0913	rare	2
MIB-84	223	4	3	3	3	67	50	0.746269	6.41753	17.1287	common	0
Gr-1	8300	5	3	4	3	55	41	0.745455	6.62985	17.1502	rare	6
Gd-1	8296	4	3	5	3	70	52	0.742857	5.45017	17.1561	rare	2
UKSE06-351	5160	5	3	5	3	31	23	0.741935	3.47256	32.5776	common	0
Brö1-6	8231	5	3	4	3	68	50	0.735294	9.49656	12.5016	common	0
Lom1-1	6042	5	3	4	3	52	38	0.730769	7.66365	15.5862	rare	6
TDr-3	6190	3	3	4	3	52	38	0.730769	6.95445	15.1698	common	0
Lc-0	8323	4	3	4	3	44	32	0.727273	5.31491	29.3437	common	0
VOU-2	392	5	3	5	3	77	56	0.727273	10.1571	21.8542	common	0
Hovdala-2	6039	5	3	3	3	68	49	0.720588	0.974108	13.9287	common	0
An-1	6898	5	3	5	2	39	28	0.717949	6.62402		common	0
Dra-2	7105	4	3	3	3	77	55	0.714286	17.2494	11.8635	common	0
Hh-0	7169	4	3	4	3	83	59	0.710843	4.29167	13.1037	rare	4
Kr-0	7201	3	3	3	3	76	54	0.710526	3.78311	29.1572	common	0
Ag-0	6897	5	3	4	3	65	46	0.707692	9.0298		common	0
Oy-0	6946	3	3	5	3	68	48	0.705882	6.28944		common	0
Cnt-1	7064	4	3	3	3	85	60	0.705882	18.5112	26.6287	common	0
Di-1	7098	4	3	4	3	81	57	0.703704	24.8426	14.6831	common	0
PHW-31	7502	5	3	4	3	30	21	0.7	19.083	29.877	common	0
Gr-5	7158	5	3	5	2	50	35	0.7	10.3147	17.1502	rare	6
TOU-A1-116	282	5	3	3	3	80	56	0.7	7.36014	20.4147	common	0
Kl-5	7199	5	3	5	3	62	43	0.693548	3.3626	31.7899	common	0
Tottarp-2	6243	4	3	5	3	65	45	0.692308	10.9603	25.6273	common	0
Tha-1	7353	5	3	5	3	32	22	0.6875	3.58008	15.4226	common	0
Sanna-2	8376	4	3	4	3	80	55	0.6875	1.8351	18.3526	rare	2
Ge-1	7145	5	3	5	3	78	53	0.679487	4.86069	25.5779	common	0
Wag-3	7390	5	3	4	3	83	56	0.674699	26.7097	27.4802	common	0
CUR-3	81	5	3	5	3	46	31	0.673913	5.53628	14.2848	common	0
LDV-14	104	3	3	3	3	46	31	0.673913	44.3229	17.2833	common	0
T1060	6096	4	3	4	3	73	49	0.671233	16.2131	14.1365	common	0
Rev-2	6076	5	3	4	3	79	53	0.670886	26.96	15.6276	common	0
NFA-10	6943	5	3	5	3	42	28	0.666667	14.0828		common	0
Ob-1	7277	5	3	3	3	45	30	0.666667	17.5214	29.3848	rare	2
Lp2-6	7521	4	3	4	3	48	32	0.666667	3.05384		common	0
DraIV1-7	5889	4	3	4	3	63	42	0.666667	3.71786	11.8827	common	0
DraIV6-35	6005	5	3	4	3	69	46	0.666667	3.18355	11.8827	common	0
Da(1)-12	7460	5	3	5	3	83	55	0.662651	85.0277		common	0
Wt-3	7408	3	3	3	3	91	60	0.659341	3.90754	24.2228	common	0
Liarum	8241	4	3	4	3	76	50	0.657895	3.59495	25.6273	common	0
Pu2-24	6953	5	3	4	2	46	30	0.652174	6.86702	12.753	common	0
Ha-0	7163	3	3	4	3	80	52	0.65	9.6665	18.7503	common	0
PHW-28	7498	3	3	5	2	48	31	0.645833	8.15253	25.1782	rare	2
Lm-2	8329	5	3	3	3	62	40	0.645161	5.37431	11.0668	common	0
TOU-A1-96	357	5	3	5	3	62	40	0.645161	4.39058	20.4147	common	0
MNF-Pot-68	1867	4	3	4	3	56	36	0.642857	12.5876		rare	6
Fi-1	7139	5	3	4	3	67	43	0.641791	14.3735	33.5786	common	0
TOU-K-3	386	3	3	5	3	86	55	0.639535	2.84563	20.4147	common	0
11ME1.32	8610	4	3	4	3	97	62	0.639175	11.902		common	0
Hau-0	7164	5	3	5	3	72	46	0.638889	10.4045	14.6019	common	0
Ga-0	6919	5	3	4	3	47	30	0.638298	10.3567		rare	6
Fäb-4		4	3	5	3	79	50	0.632911	11.3565		common	0
Old-1	7280	5	3	5	3	49	31	0.632653	2.90982	14.9556	common	0
LDV-25	116	4	3	3	3	46	29	0.630435	5.12826	17.2833	common	0
Gy-0	8214	4	3	4	3	73	46	0.630137	5.94218		common	0
LAC-5	96	5	3	3	3	67	42	0.626866	14.6756	30.1183	common	0
TOU-H-12	373	5	3	5	3	67	42	0.626866	5.41341	20.4147	common	0
Fjä1-2	6019	5	3	3	3	80	50	0.625	5.63265	10.7244	common	0
Krot-2	7205	5	3	4	2	53	33	0.622642	20.6963	27.4776	common	0
Aa-0	7000	5	3	4	3	58	36	0.62069	4.6536	16.6432	common	0
Ors-1	7283	5	3	5	3	70	43	0.614286	1.83214	8.2924	common	0
Rsch-4	8374	4	3	3	3	70	43	0.614286	5.78857		common	0
Benk-1	7008	4	3	1	3	82	50	0.609756	16.6657	28.4352	common	0
Alc-0	6988	5	3	4	3	81	49	0.604938	2.18946		rare	6
MIB-28	178	5	3	3	3	53	32	0.603774	21.483	17.1287	common	0
Sh-0	7331	3	3	4	3	68	41	0.602941	4.77367	32.2412	rare	6
Van-0	6977	4	3	4	3	65	39	0.6	5.32516		common	0
Bå1-2	8256	5	3	5	3	87	52	0.597701	32.6388	16.6826	common	0
PAR-3	258	3	3	4	3	74	44	0.594595	3.83032	20.368	common	0
MIB-22	173	3	3	4	3	68	40	0.588235	6.59922	17.1287	common	0
Kin-0	6926	5	3	4	3	60	35	0.583333	5.75153		common	0
ZdrI2-25	6449	5	3	4	3	50	29	0.58	7.10503	11.0281	common	0
Br-0	6904	4	3	4	3	45	26	0.577778	3.04094		common	0
Fjä1-1	8422	5	3	5	3	45	26	0.577778	23.997	10.7244	common	0
Sha	6962	3	3	5	3	85	49	0.576471	16.3489		common	0
DraIV1-5	5887	4	3	3	3	87	50	0.574713	2.50343	11.8827	common	0
Zu-1	7418	5	3	5	3	89	51	0.573034	4.64659		common	0
Li-6	7229	4	3	4	3	56	32	0.571429	8.41586	25.3798	common	0
RRS-7	7514	4	3	3	3	72	41	0.569444	2.44277		common	0
Mz-0	6940	4	3	4	3	51	29	0.568627	83.1297		common	0
Be-1	7011	5	3	5	3	81	46	0.567901	36.8934	16.5662	common	0
Hey-1	7166	4	3	3	3	74	42	0.567568	12.7244	16.494	common	0
Jm-1	7178	5	3	3	3	74	42	0.567568	5.08203	16.0687	common	0
PAR-4	259	4	3	4	3	57	32	0.561404	11.7529	20.368	common	0
Bay-0	6899	4	3	5	3	85	47	0.552941	11.8722		rare	4
Uk-1	7378	4	3	3	3	67	37	0.552239	8.79734	22.9097	common	0
C24	6906	3	3	4	3	59	32	0.542373	24.7983		common	0
Lisse	8430	5	3	4	3	83	45	0.542169	8.04644	17.8228	common	0
Edi-0	6914	4	3	5	3	65	35	0.538462	2.62104		common	0
Petergof	7296	4	3	4	3	73	39	0.534247	13.8223		common	0
ALL1-2	1	5	3	3	2	45	24	0.533333	6.75342	19.7314	common	0
Vår2-1	7516	4	3	1	3	62	33	0.532258	4.2904		rare	4
Pu2-23	6951	3	3	3	3	47	25	0.531915	5.56135		rare	5
BUI	15	5	3	4	3	83	44	0.53012	5.84666	9.8388	common	0
Fjä1-5	6020	5	3	3	2	55	29	0.527273	10.0213	10.7244	common	0
T1110	6100	5	3	5	3	74	39	0.527027	4.82812	15.5748	common	0
Cit-0	7075	5	3	5	3	95	50	0.526316	17.4183	22.0104	common	0
Pn-0	7307	4	3	5	3	71	37	0.521127	12.2703	16.4318	common	0
Fr-4	7135	4	3	4	3	83	43	0.518072	5.71023	20.5172	common	0
Lp2-2	7520	4	3	3	3	62	32	0.516129	2.2645		rare	4
Uk-2	7379	4	3	5	3	72	37	0.513889	18.077	22.9097	common	0
Ost-0	8351	5	3	4	3	80	41	0.5125	9.73882	16.3052	common	0
CLE-6	78	3	3	4	3	69	35	0.507246	8.23919	15.9015	common	0
TOU-A1-12	286	3	3	5	3	66	33	0.5	35.1281	20.4147	common	0
Ta-0	8389	5	3	3	3	84	42	0.5	3.48733	14.2383	rare	6
627ME-4Y1		3	3	4	3	77	38	0.493506	3.7184		common	0
Lip-0	8325	5	3	3	3	73	36	0.493151	5.01935	14.3927	common	0
328PNA054	8692	4	3	4	3	83	40	0.481928	4.07426		common	0
Ste-3	2290	5	3	3	2	46	22	0.478261	8.52029		common	0
PHW-35	7506	4	3	4	3	85	40	0.470588	19.9965	17.83	common	0
Kelsterbach-4	8420	4	3	4	3	91	42	0.461538	16.8365	20.7321	common	0
TOU-H-13	374	4	3	5	3	70	32	0.457143	14.108	20.4147	common	0
T540	6112	5	3	4	3	90	41	0.455556	8.2933	12.0818	common	0
Na-1	8343	5	3	5	3	88	40	0.454545	15.1297	10.6454	common	0
ZdrI2-24	6448	5	3	5	2	64	29	0.453125	42.4051	11.0281	common	0
MNF-Jac-32	1967	4	3	4	3	58	26	0.448276	25.6814		common	0
Can-0	8274	5	3	3	3	36	16	0.444444	36.3201		common	0
Tamm-2	6968	4	3	3	2	45	20	0.444444	22.1108		rare	4
N13	7438	4	3	4	3	54	24	0.444444	14.7066		common	0
Sg-1	7344	4	3	4	3	50	22	0.44	22.852	17.899	common	0
Ler-1	6932	5	3	5	3	62	26	0.419355	8.357		common	0
Lz-0	6936	4	3	5	3	94	39	0.414894	37.3649		common	0
TOU-C-3	362	5	3	4	3	78	32	0.410256	12.171	20.4147	common	0
Nok-1	7270	4	3	5	3	64	26	0.40625	8.29292	18.5744	common	0
Hod	8235	5	3	3	2	63	25	0.396825	37.8516	11.5378	rare	4
Bur-0	6905	5	3	3	3	76	30	0.394737	9.53932		common	0
ROM-1	267	5	3	4	3	56	22	0.392857	7.0558	24.7369	common	0
T1080	6098	5	3	5	3	94	36	0.382979	15.423	14.0635	common	0
Rhen-1	7316	5	3	3	3	63	24	0.380952	10.4041	22.0961	common	0
S96	7472	5	3	5	3	56	21	0.375	5.0056		common	0
Ste-0	7346	3	3	5	3	74	26	0.351351	10.4656	20.1363	common	0
CAM-61	66	5	3	4	2	51	17	0.333333	55.1724	16.0393	common	0
N7	7449	4	3	3	3	87	29	0.333333	7.06378		common	0
TOU-E-11	366	4	3	5	3	66	21	0.318182	6.09229	20.4147	common	0
MOG-37	242	5	3	5	3	59	18	0.305085	53.3907	13.7859	common	0
MNF-Pot-48	1859	4	3	3	3	46	13	0.282609	48.6316		common	0
Sq-8	6967	5	3	4	3	63	15	0.238095	33.3919		common	0
Ba-1	7014	5	3	0	0	80				20.1076	common	0
Co-4	7080	4	3	2	0	70				15.5212	common	0
Wag-5	7392	4	3	0	0	70				27.4802	common	0
Utrecht	7382	5	3	0	0	64				21.816	common	0
Ede-1	7110	4	3	0	0	63				26.271	common	0
Jl-3	7424	4	3	0	0	63				13.3981	common	0
An-2	6996	4	3	0	0	62				25.5648	common	0
Ca-0	7062	5	3	1	0	62				27.0598	common	0
Se-0	6961	5	3	0	0	61					common	0
Gel-1	7143	5	3	0	0	60				28.9064	common	0
Ven-1	7384	5	3	0	0	60				23.2502	common	0
CIBC5	6730	4	3	0	0	59				21.7471	common	0
Rmx-A180	7525	5	3	0	0	56					common	0
Com-1	7092	4	3	1	0	54				18.5309	common	0
Nd-1	6942	5	3	0	0	54					common	0
Ep-0	7123	5	3	1	0	51				23.3432	common	0
Bor-1	5837	4	3	0	0	50				12.072	common	0
UKSE06-278	5122	3	3	0	0	49				32.5776	common	0
Yo-0	6983	3	3	0	0	49					common	0
Mrk-0	6937	4	3	0	0	46					common	0
Ors-2	7284	5	3	0	0	46				8.2924	common	0
TDr-8	6194	3	3	1	0	46				15.1698	common	0
Ting-1	7354	5	3	0	0	46				15.2042	common	0
UKNW06-386	5565	5	3	0	0	46				44.6097	common	0
Wil-1	7412	3	3	1	0	46					common	0
Kn-0	7186	5	3	0	0	45				5.6291	common	0
Mc-0	7252	4	3	0	0	45				59.7477	common	0
DraIV1-14	5896	5	3	0	0	44				11.8827	common	0
TOU-A1-115	281	4	3	2	0	44				20.4147	common	0
TDr-1	6188	4	3	0	0	43				15.1698	common	0
UKSE06-414	5202	4	3	0	0	43				32.5776	common	0
Co-2	7078	5	3	1	0	42				15.5212	common	0
Hi-0	8304	4	3	0	0	42				18.5349	common	0
TOU-A1-43	321	5	3	1	0	42				20.4147	common	0
MIB-15	166	5	3	0	0	41				17.1287	common	0
Nz1	7263	5	3	1	0	41					common	0
PHW-36	7507	3	3	0	0	41				17.83	common	0
CIBC2	6727	4	3	0	0	40				21.7471	common	0
Li-5:2	7227	5	3	0	0	40				25.3798	common	0
PHW-33	7504	4	3	0	0	40				17.8228	common	0
TOU-A1-62	328	5	3	0	0	40				20.4147	common	0
UKSW06-202	4802	5	3	1	0	40				26.5628	common	0
Lillo-1	8242	5	3	0	0	36				16.3099	common	0
MNF-Che-2	1925	5	3	0	0	36					common	0
NFC20	6847	4	3	2	0	36				21.7471	common	0
No-0	7275	4	3	0	0	36				32.359	common	0
Ör-1	6074	4	3	0	0	36				14.3199	common	0
Per-1	8354	3	3	0	0	36					common	0
PHW-26	7496	3	3	1	0	36				31.4151	common	0
T1040	6094	5	3	2	0	36				14.1365	common	0
Ws-0	6980	3	3	0	0	36					common	0
LL-0	6933	4	3	2	0	35					common	0
PHW-10	7479	5	3	0	0	35				33.3975	common	0
T1130	6102	4	3	0	0	34				15.5748	common	0
Gul1-2	8234	4	3	1	0	32				12.5016	common	0
Nc-1	7430	4	3	0	0	32				23.8832	common	0
PHW-14	7483	3	3	0	0	31				33.3975	common	0
SLSP-30	2274	5	3	0	0	31					common	0
Sparta-1	6085	4	3	0	0	31				12.9371	common	0
TOU-J-3	383	4	3	0	0	31				20.4147	common	0
UKSE06-272	5116	5	3	1	0	31				32.5776	common	0
Mnz-0	7244	4	3	0	0	30				19.4328	common	0
T690	6124	5	3	0	0	30				14.3055	common	0
UKSE06-482	5245	4	3	0	0	30				32.5181	common	0
ALL1-3	2	4	3	0	0	29				19.7314	common	0
Duk	6008	4	3	2	0	29				12.9388	common	0
Sp-0	7343	5	3	0	0	28				21.1789	common	0
TOU-I-17	378	4	3	0	0	28				20.4147	common	0
Zdr-6	6985	5	3	0	0	28					common	0
Sapporo-0	7330	3	3	1	0	27					common	0
UKSE06-192	5056	4	3	0	0	27				43.5317	common	0
HSm	8236	5	3	1	0	26				14.9209	common	0
Löv-5	6046	4	3	0	0	26				16.0448	common	0
Li-7	7231	5	3	0	0	25				25.3798	common	0
Nw-2	7260	4	3	0	0	25				18.7878	common	0
Pog-0	7306	4	3	1	0	25					common	0
Kulturen-1	8240	4	3	0	0	23				18.0706	common	0
LDV-58	149	5	3	2	0	23				17.2833	common	0
N4	7446	5	3	0	0	23					common	0
PHW-22	7492	3	3	1	0	22				26.4	common	0
UKSE06-062	4997	4	3	0	0	22				43.5317	common	0
Li-3	7224	5	3	0	0	21				25.3798	common	0
Or-0	7282	3	3	0	0	21				27.1386	common	0
Ts-1	6970	5	3	0	0	16					common	0
UKNW06-436	5606	3	3	1	0	16				33.1609	common	0
TÅD 01	6169	5	3	0	0	14				19.6995	common	0
Ã–mÃ¶2-1		0	0	0	0
Alst-1		0	0	0	0
Ang-0		0	0	0	0						common	0
Arby-1		1	0	1	0
Bu-8		0	0	0	0						common	0
CAM-16		0	0	0	0
Cen-0		0	0	0	0
Chat-1		0	0	0	0
Dra3-1		0	0	0	0						common	0
DraII-1		2	0	1	0
Ge-0		0	0	0	0
Go-0		0	0	1	0
Got-7		0	0	0	0
Hov4-1		1	0	0	0
HR-5		1	0	1	0
Hs-0		0	0	0	0
Je-0		0	0	1	0
Ka-0		2	0	0	0
KÃ¶ln		0	0	0	0
Kas-1	8424	1	0	1	0						common	0
KBS-Mac-8		0	0	0	0
KNO-11		0	0	0	0						common	0
Köln		0	0	1	0						common	0
LI-OF-095		0	0	0	0
Lis-2		0	0	0	0
Lund		0	0	0	0
Map-42	2057	1	0	1	0						common	0
Mh-0	7255	1	0	0	0					51.3586	common	0
Mr-0		0	0	0	0
Mt-0		0	0	0	0
NFA-8	6944	0	0	1	0						common	0
Nw-0		2	0	0	0						common	0
Pa-1		0	0	1	0
Pa-2	7291	0	0	1	0					16.7303	common	0
PAR-5		0	0	0	0
Pent-1		0	0	0	0
PHW-13		0	0	2	0
PHW-34		0	0	0	0
Pr-0		0	0	0	0
Ren-1	6076	0	0	1	0
Rou-0		1	0	0	0
Sav-1		0	0	0	0
St-0		0	0	0	0
T510		0	0	0	0
T620		0	0	0	0
TDr-17		1	0	2	0
TDr-18		1	0	0	0
Tomegap-2		0	0	0	0
TOU-I-2		0	0	1	0
Ty-0	7351	0	0	1	0					26.8821	common	0
UKID101		1	0	0	0
UKID22		0	0	0	0
UKID37		0	0	0	0
UKID80		0	0	0	0
UKNW06-060		0	0	0	0
UKSE06-429		1	0	1	0
UKSE06-628		0	0	0	0
Ull2-5		0	0	0	0
Ull3-4		0	0	0	0
Uod-7		0	0	0	0
VOU-1		0	0	0	0
Wa-1		0	0	0	0
Wl-0		0	0	0	0
Ws		1	0	0	0
TOTAL			888	907	612
Mean						58.1385	43.5	0.669289	13.5101	22.0855
St DEV						18.8645	13.4047	0.177665	16.3722	9.43758
RSD						32.4475	30.8155	26.5454	121.185	42.732

## Sheet: Other soil native stimates
GWAPP-Id	lat	long	Native_name	Soil pH H2O	Soil CaCO3 (g/kg)	Soil CEC (cmol/kg)	Soil C:N ratio	Soil Co (mg/kg)	Soil Cr (mg/kg)	Soil Cu (mg/kg)	Soil Hg( mg/kg)	Soil K (mg/kg)	Soil Mn (mg/K)	Soil Ni (mg/kg)	Soil Nitrogen (mg/kg)	Soil P (mg/kg)	Soil Sb (mg/kg)	Soil As(mg/kg)	Soil Cd (mg/kg)
1	45.27	1.48	ALL1-2	5.07363	0	10.9845	12.8129	10.2956	20.6191	21.3357	0.0224	111.444	486.48	10.8201	3.84231	26.9275	1.6546	14.1498	0.0729
2	45.27	1.48	ALL1-3	5.07363	0	10.9845	12.8129	10.2956	20.6191	21.3357	0.0224	111.444	486.48	10.8201	3.84231	26.9275	1.6546	14.1498	0.0729
15	48.37	0.93	BUI	6.34078	143.209	23.0824	11.9486	4.9231	13.8976	4.8919	0.0213	250.388	279.946	8.1198	2.15489	32.1844	0.0506	3.7003	0.0357
23	48.27	-4.58		5.42806	8.81949	7.91077	14.2409	3.8036	19.4029	12.3768	0.0381	213.171	209.077	12.5148	2.93386	39.7217	0.3312	6.8185	0.0703
66	48.27	-4.58	CAM-61	5.42806	8.81949	7.91077	14.2409	3.8036	19.4029	12.3768	0.0381	213.171	209.077	12.5148	2.93386	39.7217	0.3312	6.8185	0.0703
78	48.92	-0.48	CLE-6	6.71892	62.586	16.2823	9.05262	7.6363	25.0739	14.3202	0.0284	185.359	466.613	18.3343	3.5801	45.7759	0.3005	4.7681	0.0577
81	45	1.75	CUR-3	6.43373	46.1161	14.3714	10.9568	7.5679	20.7668	10.3257	0.0139	199.159	430.611	12.4586	2.92312	21.7564	0.2558	5.3991	0.0547
91	43.68	7.33	JEA					3.5051	16.2026	16.3224	0.0249		206.707	14.5759			0.6115	4.44	0.115
94	47.7	6.82	LAC-3	6.16179	8.84467	11.3539	10.465	7.3559	28.8047	12.6951	0.057	185.034	513.327	19.44	2.06603	36.0491	0.4585	11.4052	0.1969
96	47.7	6.82	LAC-5	6.16179	8.84467	11.3539	10.465	7.3559	28.8047	12.6951	0.057	185.034	513.327	19.44	2.06603	36.0491	0.4585	11.4052	0.1969
104	48.52	-4.07	LDV-14					6.0333	25.8845	18.6923	0.0288		296.09	12.7222			0.124	5.9773	0.0469
116	48.52	-4.07	LDV-25					6.0333	25.8845	18.6923	0.0288		296.09	12.7222			0.124	5.9773	0.0469
126	48.52	-4.07	LDV-34					6.0333	25.8845	18.6923	0.0288		296.09	12.7222			0.124	5.9773	0.0469
149	48.52	-4.07	LDV-58					6.0333	25.8845	18.6923	0.0288		296.09	12.7222			0.124	5.9773	0.0469
166	47.38	5.32	MIB-15	7.20054	92.8928	18.2012	9.14972	10.3154	27.531	10.3937	0.0224	253.248	645.763	14.1046	1.57143	48.6465	0.8004	10.138	0.1123
173	47.38	5.32	MIB-22	7.20054	92.8928	18.2012	9.14972	10.3154	27.531	10.3937	0.0224	253.248	645.763	14.1046	1.57143	48.6465	0.8004	10.138	0.1123
178	47.38	5.32	MIB-28	7.20054	92.8928	18.2012	9.14972	10.3154	27.531	10.3937	0.0224	253.248	645.763	14.1046	1.57143	48.6465	0.8004	10.138	0.1123
223	47.38	5.32	MIB-84	7.20054	92.8928	18.2012	9.14972	10.3154	27.531	10.3937	0.0224	253.248	645.763	14.1046	1.57143	48.6465	0.8004	10.138	0.1123
242	48.67	-4.07	MOG-37	6.22564	0	10.1107	12.0772	4.3036	21.2399	19.4951	0.0222	185.716	310.756	11.8419	2.18999	45.8397	0.1101	4.9757	0.0523
258	46.65	-0.25	PAR-3	6.95131	44.5074	12.4138	10.0201	4.0869	15.5455	6.9802	0.0375	198.792	252.907	7.7236	2.87326	34.3526	0.196	4.8028	0.0427
259	46.65	-0.25	PAR-4	6.95131	44.5074	12.4138	10.0201	4.0869	15.5455	6.9802	0.0375	198.792	252.907	7.7236	2.87326	34.3526	0.196	4.8028	0.0427
260	46.65	-0.25		6.95131	44.5074	12.4138	10.0201	4.0869	15.5455	6.9802	0.0375	198.792	252.907	7.7236	2.87326	34.3526	0.196	4.8028	0.0427
267	45.53	4.85	ROM-1	6.83729	107.929	15.3232	10.5808	6.265	25.397	14.022	0.0293	207.066	304.517	11.9456	1.38592	46.7857	0.2407	10.2717	0.0637
281	46.67	4.12	TOU-A1-115					4.914	25.0554	7.6325	0.0174		445.058	11.101			0.1051	9.4146	0.0534
282	46.67	4.12	TOU-A1-116					4.914	25.0554	7.6325	0.0174		445.058	11.101			0.1051	9.4146	0.0534
286	46.67	4.12	TOU-A1-12					4.914	25.0554	7.6325	0.0174		445.058	11.101			0.1051	9.4146	0.0534
321	46.67	4.12	TOU-A1-43					4.914	25.0554	7.6325	0.0174		445.058	11.101			0.1051	9.4146	0.0534
328	46.67	4.12	TOU-A1-62					4.914	25.0554	7.6325	0.0174		445.058	11.101			0.1051	9.4146	0.0534
333	46.67	4.12	TOU-A1-67					4.914	25.0554	7.6325	0.0174		445.058	11.101			0.1051	9.4146	0.0534
357	46.67	4.12	TOU-A1-96					4.914	25.0554	7.6325	0.0174		445.058	11.101			0.1051	9.4146	0.0534
362	46.67	4.12	TOU-C-3					4.914	25.0554	7.6325	0.0174		445.058	11.101			0.1051	9.4146	0.0534
366	46.67	4.12	TOU-E-11					4.914	25.0554	7.6325	0.0174		445.058	11.101			0.1051	9.4146	0.0534
373	46.67	4.12	TOU-H-12					4.914	25.0554	7.6325	0.0174		445.058	11.101			0.1051	9.4146	0.0534
374	46.67	4.12	TOU-H-13					4.914	25.0554	7.6325	0.0174		445.058	11.101			0.1051	9.4146	0.0534
378	46.67	4.12	TOU-I-17					4.914	25.0554	7.6325	0.0174		445.058	11.101			0.1051	9.4146	0.0534
379	46.67	4.12						4.914	25.0554	7.6325	0.0174		445.058	11.101			0.1051	9.4146	0.0534
380	46.67	4.12	TOU-I-6					4.914	25.0554	7.6325	0.0174		445.058	11.101			0.1051	9.4146	0.0534
383	46.67	4.12	TOU-J-3					4.914	25.0554	7.6325	0.0174		445.058	11.101			0.1051	9.4146	0.0534
386	46.67	4.12	TOU-K-3					4.914	25.0554	7.6325	0.0174		445.058	11.101			0.1051	9.4146	0.0534
390	46.65	0.17		7.54833	191.384	19.8567	8.96692	8.0276	33.5848	9.4235	0.0208	277.774	374.714	12.5158	1.76123	34.362	0.2789	10.6378	0.161
392	46.65	0.17	VOU-2	7.54833	191.384	19.8567	8.96692	8.0276	33.5848	9.4235	0.0208	277.774	374.714	12.5158	1.76123	34.362	0.2789	10.6378	0.161
957	42.12	12.48	Belmonte-4-94	6.626	0	22.5317	9.54933	21.2705	32.1496	45.9525	0.0452	670.547	1130.94	32.4463	1.6958	22.1142	2.0279	11.1929	0.1096
4802	50.4	-4.9	UKSW06-202	5.51982	0	13.4498	16.7762	9.9151	23.5598	25.3619	0.0851	198.061	522.489	17.2948	3.61143	29.4297	0.4359	6.9496	0.0391
4997	51.3	0.5	UKSE06-062	7.60949	141.53	24.2157	11.1315	8.0089	28.26	18.3079	0.1331	220.962	505.751	19.4223	2.32669	39.2134	0.0977	5.0745	0.1098
5056	51.3	0.5	UKSE06-192	7.60949	141.53	24.2157	11.1315	8.0089	28.26	18.3079	0.1331	220.962	505.751	19.4223	2.32669	39.2134	0.0977	5.0745	0.1098
5116	51.3	0.4	UKSE06-272	7.086	98.6862	24.1697	10.298	7.0012	25.7705	14.8874	0.0945	258.608	460.854	16.53	2.40745	46.6588	0.0881	5.0567	0.1196
5122	51.3	0.4	UKSE06-278	7.086	98.6862	24.1697	10.298	7.0012	25.7705	14.8874	0.0945	258.608	460.854	16.53	2.40745	46.6588	0.0881	5.0567	0.1196
5158	51.3	0.4	UKSE06-349	7.086	98.6862	24.1697	10.298	7.0012	25.7705	14.8874	0.0945	258.608	460.854	16.53	2.40745	46.6588	0.0881	5.0567	0.1196
5160	51.3	0.4	UKSE06-351	7.086	98.6862	24.1697	10.298	7.0012	25.7705	14.8874	0.0945	258.608	460.854	16.53	2.40745	46.6588	0.0881	5.0567	0.1196
5202	51.3	0.4	UKSE06-414	7.086	98.6862	24.1697	10.298	7.0012	25.7705	14.8874	0.0945	258.608	460.854	16.53	2.40745	46.6588	0.0881	5.0567	0.1196
5207	51.3	0.4		7.086	98.6862	24.1697	10.298	7.0012	25.7705	14.8874	0.0945	258.608	460.854	16.53	2.40745	46.6588	0.0881	5.0567	0.1196
5232	51.2	0.4	UKSE06-466	6.90551	32.6071	17.5661	9.52399	7.0086	27.613	19.0823	0.11	236.647	501.379	19.1365	1.80329	44.5044	0.1025	5.1641	0.0661
5245	51.2	0.6	UKSE06-482	6.58118	3.89632	18.9027	10.871	8.8922	27.0333	18.2879	0.0996	251.092	696.675	20.0433	2.59124	52.6506	0.0645	4.4652	0.0543
5264	51.3	1.1	UKSE06-520					7.1981	26.4071	16.7154	0.0929		383.963	17.0355			0.0494	3.5256	0.0523
5341	51.1	0.4		6.07094	15.2138	16.9564	12.3932	8.416	28.0871	21.1049	0.0996	250.407	674.755	21.6871	1.56042	36.2748	0.117	5.3633	0.0648
5380	54.4	-3	UKNW06-059	5.23331	0	12.041	16.1672	10.223	37.4967	17.0875	0.1142	179.527	703.885	23.8226	4.20899	17.0008	0.1609	5.2775	0.0747
5381	54.4	-3		5.23331	0	12.041	16.1672	10.223	37.4967	17.0875	0.1142	179.527	703.885	23.8226	4.20899	17.0008	0.1609	5.2775	0.0747
5565	54.6	-3.1	UKNW06-386	5.66078	6.85042	12.7066	12.3134	9.7295	35.4339	15.2962	0.1362	295.025	638.339	23.5363	5.43602	39.1571	0.1705	6.5774	0.1099
5606	54.7	-3.4	UKNW06-436	5.71533	0	16.8769	10.8829	5.9809	25.8356	10.4374	0.0846	233.977	441.75	14.8989	3.21924	49.2501	0.0885	5.6228	0.0903
5628	54.7	-3.4	UKNW06-460	5.71533	0	16.8769	10.8829	5.9809	25.8356	10.4374	0.0846	233.977	441.75	14.8989	3.21924	49.2501	0.0885	5.6228	0.0903
5729	54.7	-3.4		5.71533	0	16.8769	10.8829	5.9809	25.8356	10.4374	0.0846	233.977	441.75	14.8989	3.21924	49.2501	0.0885	5.6228	0.0903
5742	51.3	1.1						7.1981	26.4071	16.7154	0.0929		383.963	17.0355			0.0494	3.5256	0.0523
5753	54.7	-2.7	UKID48	5.88976	0	18.6358	11.4876	5.5942	22.1851	10.3197	0.0935	225.917	283.995	17.2043	3.66542	45.0631	0.0771	3.0477	0.0523
5785	54.7	-2.9		4.94459	0	15.7417	15.6302	5.7116	28.0959	10.6416	0.0936	206.008	320.443	19.9525	4.58587	22.618	0.1156	3.7108	0.0715
5805	53.2	-1.4		6.43535	22.466	14.937	11.8461	10.7233	39.2045	24.3902	0.1069	185.153	543.219	35.6836	2.14594	44.4854	0.1215	4.3414	0.0599
5832	56.33	15.97	App1-16	4.8345	7.3698	16.5312	21.2187	2.1236	7.7289	3.2727	0.0553	96.5501	94.1665	4.0479	2.31783	25.9925	0.0253	1.0251	0.0775
5837	49.4	16.23	Bor-1	5.60976	12.5371	10.7474	12.7687	9.7577	39.0932	13.4086	0.0539	123.805	539.206	27.6455	1.82339	23.6243	0.0658	2.6546	0.0738
5887	49.41	16.28	DraIV1-5	5.95462	0	11.5314	10.3825	7.9623	39.2151	12.9019	0.0424	205.518	534.095	26.9281	2.13412	38.8842	0.051	2.7066	0.1249
5889	49.41	16.28	DraIV1-7	5.95462	0	11.5314	10.3825	7.9623	39.2151	12.9019	0.0424	205.518	534.095	26.9281	2.13412	38.8842	0.051	2.7066	0.1249
5896	49.41	16.28	DraIV1-14	5.95462	0	11.5314	10.3825	7.9623	39.2151	12.9019	0.0424	205.518	534.095	26.9281	2.13412	38.8842	0.051	2.7066	0.1249
5987	49.41	16.28	DraIV6-16	5.95462	0	11.5314	10.3825	7.9623	39.2151	12.9019	0.0424	205.518	534.095	26.9281	2.13412	38.8842	0.051	2.7066	0.1249
6005	49.41	16.28	DraIV6-35	5.95462	0	11.5314	10.3825	7.9623	39.2151	12.9019	0.0424	205.518	534.095	26.9281	2.13412	38.8842	0.051	2.7066	0.1249
6008	49.1	16.2	Duk	6.36575	13.914	17.829	11.5431	5.5741	27.4385	10.633	0.0356	308.725	424.881	25.3461	1.65366	30.0279	0.052	1.8536	0.0534
6019	56.06	14.29	Fjä1-2	5.96878	5.52339	13.4562	12.2122	2.2289	6.7435	4.8613	0.0421	112.624	143.228	4.6955	1.91881	40.7966	0.0202	1.0027	0.0472
6020	56.06	14.29	Fjä1-5	5.96878	5.52339	13.4562	12.2122	2.2289	6.7435	4.8613	0.0421	112.624	143.228	4.6955	1.91881	40.7966	0.0202	1.0027	0.0472
6039	56.1	13.74	Hovdala-2	5.6262	21.047	12.8678	13.635	2.7155	9.1091	4.9006	0.0708	93.5325	147.633	8.1747	1.97412	32.9504	0.0309	1.0197	0.0374
6042	56.09	13.9	Lom1-1	5.12895	2.40907	12.3	16.6686	2.9935	8.7114	4.8076	0.0666	106.046	154.505	7.658	3.2723	37.7241	0.0272	1.0155	0.0392
6046	62.8	18.08	Löv-5					5.7972	14.2526	7.8294	0.0559		178.581	8.6969			0.076	1.0991	0.1219
6074	56.45	16.11	Ör-1	6.15097	7.2594	18.5093	11.7332	1.3784	6.6818	3.3082	0.0441	93.6735	105.506	4.5407	2.79275	43.1401	0.0243	1.0892	0.1286
6076	55.7	13.4	Rev-2	6.23264	13.7369	11.6451	10.9865	6.4932	16.4452	11.365	0.0501	134.023	249.896	11.6374	2.11957	48.0489	0.0645	1.88	0.0419
6085	55.71	13.05	Sparta-1	6.81475	5.23572	16.015	10.355	1.799	5.4787	4.1119	0.0505	163.244	134.182	6.3017	1.8093	53.7508	0.0347	2.3704	0.073
6094	55.65	13.21	T1040	5.77739	0	8.08558	14.8197	2.5328	10.0802	7.9956	0.0448	134.648	161.499	8.0122	2.07132	44.6283	0.0662	2.4214	0.046
6096	55.65	13.22	T1060					2.5328	10.0802	7.9956	0.0448		161.499	8.0122			0.0662	2.4214	0.046
6098	55.66	13.22	T1080	6.364	0	12.0658	12.669	2.5285	9.5899	7.5178	0.0476	131.531	156.592	7.9654	2.26934	46.2101	0.0596	2.2185	0.049
6100	55.6	13.2	T1110	6.58013	6.25306	10.6662	9.61862	4.4625	14.415	9.2525	0.045	173.043	282.739	12.1923	2.08571	54.7352	0.0684	2.2643	0.0561
6102	55.6	13.2	T1130	6.58013	6.25306	10.6662	9.61862	4.4625	14.415	9.2525	0.045	173.043	282.739	12.1923	2.08571	54.7352	0.0684	2.2643	0.0561
6109	55.79	13.12		6.01924	1.59807	8.93416	13.7738	3.8836	12.4644	8.6523	0.0516	148.845	261.957	11.71	1.88903	48.5894	0.0532	1.9007	0.0431
6112	55.8	13.1	T540	6.15804	0	13.2598	13.1366	2.6124	9.0409	6.6711	0.0465	141.779	170.722	7.7324	1.64959	51.9499	0.0448	1.6284	0.0424
6119	55.7	13.2		5.97352	1.43196	8.95002	13.8207	3.2015	10.7203	8.8965	0.0625	123.836	164.222	7.7551	1.86828	47.3815	0.046	2.1551	0.0426
6124	55.84	13.31	T690	5.87868	10.0718	9.83572	14.7612	2.1802	7.9127	5.4537	0.0546	125.141	136.788	6.1584	1.80963	31.4411	0.0377	1.6796	0.0393
6169	62.87	18.34	TÅD 01	4.47775	4.85989	11.0989	24.0418	8.444	23.2693	11.9581	0.0611	165.351	215.73	13.8728	3.57974	28.2672	0.0776	0.829	0.1401
6188	55.77	14.14	TDr-1	4.33341	0.150785	17.7499	21.5736	3.7101	9.555	7.8465	0.0357	121.934	208.693	5.9748	2.34384	30.799	0.0728	1.8788	0.087
6190	55.77	14.14	TDr-3	4.33341	0.150785	17.7499	21.5736	3.7101	9.555	7.8465	0.0357	121.934	208.693	5.9748	2.34384	30.799	0.0728	1.8788	0.087
6194	55.77	14.13	TDr-8	4.27764	0	18.0483	22.2357	3.7101	9.555	7.8465	0.0357	112.517	208.693	5.9748	2.72244	24.9085	0.0728	1.8788	0.087
6202	55.77	14.12		5.30669	9.92922	11.3293	16.6513	3.4229	9.1146	7.5729	0.0378	125.639	202.38	5.7963	2.69366	37.9986	0.0787	1.9571	0.0923
6203	55.77	14.12		5.30669	9.92922	11.3293	16.6513	3.4229	9.1146	7.5729	0.0378	125.639	202.38	5.7963	2.69366	37.9986	0.0787	1.9571	0.0923
6242	55.7	13.2		5.97352	1.43196	8.95002	13.8207	3.2015	10.7203	8.8965	0.0625	123.836	164.222	7.7551	1.86828	47.3815	0.046	2.1551	0.0426
6243	55.95	13.85	Tottarp-2	5.03563	12.7754	11.552	14.5528	5.5802	11.2906	10.9133	0.1216	73.8255	316.431	10.1413	2.26658	23.232	0.1143	1.5677	0.0866
6318	49.28	16.63	UduI1-34	4.88314	0	8.5116	12.8151	9.7076	24.8711	11.2743	0.0633	166.838	511.461	18.692	1.81958	21.0288	0.0282	2.6475	0.0503
6413	56.06	13.97		4.83548	5.43197	16.9809	16.8679	2.8294	6.7121	3.4221	0.0573	99.9526	127.15	7.2169	2.80861	32.9137	0.029	0.9607	0.039
6448	49.39	16.25	ZdrI2-24	6.00672	11.736	9.73102	9.19299	7.7398	33.7557	11.8397	0.0426	135.968	491.905	25.8732	1.73579	28.5291	0.0481	2.4764	0.1
6449	49.39	16.25	ZdrI2-25	6.00672	11.736	9.73102	9.19299	7.7398	33.7557	11.8397	0.0426	135.968	491.905	25.8732	1.73579	28.5291	0.0481	2.4764	0.1
6727	51.41	-0.64	CIBC2	5.69169	0	10.7705	15.5785	4.4445	14.5293	9.2837	0.1096	170.179	270.242	10.4147	2.74037	31.4144	0.0253	3.9012	0.056
6729	51.41	-0.64	CIBC4	5.69169	0	10.7705	15.5785	4.4445	14.5293	9.2837	0.1096	170.179	270.242	10.4147	2.74037	31.4144	0.0253	3.9012	0.056
6730	51.41	-0.64	CIBC5	5.69169	0	10.7705	15.5785	4.4445	14.5293	9.2837	0.1096	170.179	270.242	10.4147	2.74037	31.4144	0.0253	3.9012	0.056
6847	51.41	-0.64	NFC20	5.69169	0	10.7705	15.5785	4.4445	14.5293	9.2837	0.1096	170.179	270.242	10.4147	2.74037	31.4144	0.0253	3.9012	0.056
6953	49.42	16.36	Pu2-24	5.70527	25.9582	11.1574	16.0582	10.2051	38.3403	16.3524	0.0484	147.623	501.324	24.3634	3.30171	34.5234	0.0467	2.6942	0.0753
6989	54.8	-2.43		5.52769	0	11.6282	10.9525	5.1526	22.8739	12.4117	0.0977	243.167	259.986	18.818	3.01715	35.6105	0.2605	2.9886	0.1772
6990	53.45	5.73	Amel-1					3.8785	19.3891	8.3077	0.0357		192.294	29.4203			0.0902	5.8602	0.0617
6992	50.3	5.3		5.92624	0	14.5596	10.2206	3.7639	17.2775	12.599	0.05	200.635	358.757	15.296	2.81341	44.3943	1.7286	2.088	0.2118
6994	45.9	6.13	Ann-1	6.94553	124.505	23.3626	13.9676	6.5375	36.7025	19.6204	0.0315	152.856	312.33	20.9093	2.42317	19.1353	0.4921	5.486	0.0829
6996	51.22	4.4	An-2					1.6928	10.8747	10.858	0.0662		168.232	14.5207			0.0679	2.4662	0.1288
6998	59.43	16.8						5.0877	13.0626	8.9675	0.0251		262.091	9.2904			0.0489	0.8189	0.0546
7000	50.92	9.57	Aa-0	4.83364	46.0169	10.4418	17.5719	3.4412	13.6397	7.1976	0.0467	173.406	410.266	8.3464	2.08975	33.796	0.057	2.193	0.0453
7002	51.33	6.1	Baa-1	6.31172	20.7125	13.6071	13.7425	2.4075	13.9212	12.0662	0.0477	136.054	288.406	8.5059	1.71367	52.163	0.175	2.3851	0.1253
7004	47.5	7.5	Bs-2	6.73048	13.8171	16.689	9.17054	10.1078	40.3595	14.9106	0.0382	245.336	740.816	23.8131	2.41811	36.6831	0.5067	8.0649	0.0511
7008	52	5.68	Benk-1	5.99338	25.37	6.5964	15.5004	2.9056	16.3881	15.7242	0.0425	105.454	206.879	15.0637	1.63172	56.1436	0.2464	2.5563	0.0766
7011	49.68	8.62	Be-1	7.35757	72.7399	13.4986	11.8614	3.6124	21.9293	14.6113	0.0389	214.715	252.786	11.2779	1.58542	28.6394	0.0763	3.9444	0.0354
7014	56.55	-4.8	Ba-1	5.30402	0	16.279	15.8784	4.619	21.7091	9.7974	0.1029	141.388	257.642	17.4934	3.59977	22.8644	0.1991	1.718	0.0383
7026	54.4	-3.27	Boot-1	5.9817	67.6261	13.9646	13.6303	5.7512	24.0633	11.3207	0.1187	129.99	360.68	10.7742	3.39831	36.8543	0.1829	6.1329	0.0653
7031	40.02	8.67	Bsch-0	7.25017	93.6465	17.9175	10.2491	17.1003	63.7164	52.7134	0.0178	530.24	653.794	38.5397	1.39684	5.56304	0.2204	3.9371	0.0359
7035	48	19	Blh-2	5.70571	0	16.6751	12.9203	23.0676	39.831	16.7941	0.0639	173.89	1089.33	31.0434	1.33577	4.43277	0.7157	4.0435	0.0736
7056	50.5	9.5		5.54189	10.9496	7.96442	12.9006	25.405	74.5456	21.529	0.0704	167.448	625.861	53.029	3.02167	32.2804	0.175	3.1585	0.2138
7062	50.3	8.27	Ca-0	6.73989	35.7633	12.9783	9.7309	11.6687	31.7901	18.5865	0.0622	212.43	545.585	30.4864	1.73478	48.0734	0.321	4.6385	0.0694
7064	51.3	1.1	Cnt-1					7.1981	26.4071	16.7154	0.0929		383.963	17.0355			0.0494	3.5256	0.0523
7071	48.07	1.34		7.07347	47.8237	13.6261	12.2954	7.6179	11.0155	8.3181	0.0222	147.049	504.846	8.9264	1.39054	36.2389	0.0711	6.6047	0.0851
7075	43.38	2.54	Cit-0	5.8255	9.26258	13.7993	14.87	7.0992	22.327	37.7603	0.0283	190.544	395.646	15.4898	2.65246	15.6965	0.5825	13.5441	0.0685
7078	40.12	-8.25	Co-2	6.21627	113.737	11.9476	13.1417	2.3333	15.215	11.6421	0.0197	194.618	209.362	26.8621	1.25116	29.9503	0.4556	5.4661	0.065
7080	40.12	-8.25	Co-4	6.21627	113.737	11.9476	13.1417	2.3333	15.215	11.6421	0.0197	194.618	209.362	26.8621	1.25116	29.9503	0.4556	5.4661	0.065
7092	49.42	2.82	Com-1					3.2152	12.8409	8.1586	0.038		222.964	6.7573			0.0944	2.9926	0.0675
7094	49.87	8.65	Da-0	7.03244	54.8012	10.5531	13.1132	2.4983	14.4861	12.8115	0.0481	195.218	167.027	8.7213	1.86102	23.7185	0.0929	3.5265	0.0519
7098	47	5	Di-1	7.07372	42.5596	13.1417	9.00136	6.4338	20.7474	8.3591	0.022	296.597	416.96	10.1814	1.44898	47.0232	0.0841	7.2634	0.0765
7100	50.31	8.32	Db-0	5.85522	38.8617	11.2603	10.2969	11.2435	29.9686	17.2764	0.0627	142.974	517.427	32.483	3.26148	40.5439	0.29	3.6619	0.0769
7102	50.72	8.24	Do-0	5.23246	18.1488	12.6667	12.3991	11.5157	38.0424	18.8358	0.0797	156.548	563.513	31.4263	3.05227	21.722	0.2177	3.8781	0.1948
7105	49.42	16.27	Dra-2	5.57948	0	10.3417	11.5044	7.8707	38.2943	11.8305	0.0436	202.833	516.499	26.5754	2.35197	34.4036	0.0478	2.776	0.1251
7110	52.03	5.67	Ede-1	6.42281	32.4099	7.34643	14.5892	2.2473	13.9109	13.0709	0.0367	91.0318	172.923	16.0299	1.38737	50.0528	0.1568	2.1027	0.0604
7123	50.17	8.39	Ep-0	5.28933	19.9922	7.67566	13.0585	8.1749	32.6345	16.9837	0.0709	157.976	411.405	24.2371	2.73528	30.6391	0.3631	4.6591	0.0661
7126	60.2	24.57	Es-0	5.95174	4.61834	13.1628	12.5316	5.1567	27.9263	14.9705	0.0797	171.635	192.091	10.7192	1.99954	34.5756	0.1453	2.5517	0.0632
7128	58.3	25.3	Est-0	6.73882	9.72581	19.8577	12.3521	1.7716	8.8705	4.2525	0.0321	110.412	200.388	18.74	3.42583	22.3265	0.024	1.0744	0.0491
7135	50.11	8.68	Fr-4					4.3768	18.8921	16.0191	0.0778		187.924	17.4915			0.1771	3.7369	0.0896
7139	50.5	8.02	Fi-1	6.85163	6.57308	15.1004	9.23877	14.5839	39.0928	20.1569	0.0621	235.2	534.757	30.2831	1.94403	45.7244	0.4608	4.5921	0.1207
7141	50.3	8	Ga-2	4.77313	26.3628	12.3757	14.5312	37.4039	95.5654	38.9593	0.1001	134.367	799.822	55.8425	2.39543	26.3911	0.6164	9.1986	0.0445
7143	51.02	5.87	Gel-1					2.8068	16.2862	11.382	0.0726		276.512	8.6552			0.3884	2.5137	0.1916
7145	46.5	6.08	Ge-1					6.9672	40.213	12.5895	0.0903		706.543	32.31			0.3842	12.0725	0.2592
7147	50.58	8.68	Gie-0	6.49953	6.3262	15.4345	13.7059	8.173	26.2995	17.5454	0.0526	211.447	316.952	29.5954	1.66601	36.466	0.1367	2.106	0.0405
7150	50.3	8	Gu-1	4.77313	26.3628	12.3757	14.5312	37.4039	95.5654	38.9593	0.1001	134.367	799.822	55.8425	2.39543	26.3911	0.6164	9.1986	0.0445
7151	51.53	9.94		6.65205	36.4639	10.8249	14.6111	3.544	10.876	11.2206	0.0581	191.261	245.334	7.3635	1.36876	37.2727	0.1337	2.715	0.0647
7158	47	15.5	Gr-5	7.03034	0	17.2681	8.7922	12.0982	29.9477	22.4005	0.1082	293.341	627.126	33.4582	1.78238	44.3873	0.6586	5.3368	0.0851
7163	52.37	9.74	Ha-0					1.6817	7.2319	5.8852	0.0451		128.24	5.3179			0.0382	1.9794	0.0394
7164	55.68	12.57	Hau-0					2.1092	7.4629	7.1565	0.044		127.509	9.765			0.117	2.0537	0.0885
7165	51.35	8.29	Hn-0	6.22975	80.0977	14.4214	14.1025	5.9854	24.6621	16.2806	0.103	154.344	412.585	13.5953	1.85019	29.7518	0.7991	5.2007	0.0583
7166	51.25	5.9	Hey-1	6.4271	20.2194	8.50929	14.0844	1.5457	12.7836	8.5668	0.0294	120.853	215.547	8.5708	1.69469	52.0843	0.0835	1.7804	0.0769
7169	54.42	9.89	Hh-0	6.42366	3.40499	11.1864	10.9208	3.5035	12.729	9.0023	0.0275	186.034	323.906	5.6743	2.71222	55.6105	0.0395	1.161	0.036
7178	49	15	Jm-1	4.9485	9.53091	11.6529	18.7561	3.5556	15.6367	7.4999	0.0459	166.328	245.711	17.6044	1.53994	29.9016	0.1374	2.0178	0.0687
7181	50.93	11.59		6.88951	52.8383	13.9789	13.28	6.3126	21.6338	18.3154	0.0618	317.145	418.536	16.8785	1.40693	33.3373	0.2798	4.0301	0.0611
7186	54.9	23.89	Kn-0					2.2699	8.9012	6.2511	0.0293		157.586	6.7216			0.0602	2.1219	0.0641
7188	50.07	8.53	Kelsterbach-2	6.9819	49.6885	13.2474	12.2659	5.8236	29.8627	21.1728	0.0976	178.195	272.543	23.986	1.58845	36.495	0.2013	4.7582	0.0718
7199	50.95	6.97	Kl-5					5.0557	18.66	14.2639	0.0864		283.465	13.5023			0.2588	3.2607	0.0824
7201	51.33	6.56	Kr-0					3.5131	14.2524	11.7228	0.0693		265.868	7.5345			0.2982	5.1405	0.1666
7205	49.63	11.57	Krot-2	6.44746	32.8828	10.6203	10.1156	10.5137	30.0447	10.7899	0.0669	222.842	748.875	19.8683	1.9833	37.6168	0.2262	4.3531	0.0741
7206	50.07	8.97	Kro-0	6.7371	37.7553	14.484	11.7851	5.6417	25.4979	15.9297	0.0591	171.928	341.006	19.2508	1.32825	40.7143	0.2262	4.6416	0.206
7224	50.38	8.07	Li-3	6.44912	5.85236	12.5356	11.6875	11.3195	31.7421	14.9618	0.0633	173.607	427.157	29.4238	1.57575	36.5829	0.24	4.0488	0.0483
7227	50.38	8.07	Li-5:2	6.44912	5.85236	12.5356	11.6875	11.3195	31.7421	14.9618	0.0633	173.607	427.157	29.4238	1.57575	36.5829	0.24	4.0488	0.0483
7229	50.38	8.07	Li-6	6.44912	5.85236	12.5356	11.6875	11.3195	31.7421	14.9618	0.0633	173.607	427.157	29.4238	1.57575	36.5829	0.24	4.0488	0.0483
7231	50.38	8.07	Li-7	6.44912	5.85236	12.5356	11.6875	11.3195	31.7421	14.9618	0.0633	173.607	427.157	29.4238	1.57575	36.5829	0.24	4.0488	0.0483
7244	50	8.27	Mnz-0	7.3323	64.1897	15.7414	11.303	5.1628	23.3052	15.5397	0.076	284.116	162.577	19.886	2.16247	22.9849	0.0902	4.9931	0.0459
7252	54.62	-2.3	Mc-0	5.28828	7.31147	21.8521	17.0952	3.6239	16.4517	9.4044	0.1507	223.431	215.5	23.6208	3.15518	25.6969	0.1794	3.4046	0.1574
7255	50.95	7.5	Mh-0	3.96091	3.32139	10.6793	19.8032	5.2591	24.9364	14.9351	0.0524	151.014	383.951	13.6406	2.89	12.6343	0.6769	3.8644	0.1139
7258	50.5	8.5		6.79949	4.57862	14.5393	9.87867	9.5755	27.5334	14.4743	0.0522	256.558	453.283	24.9657	1.90318	48.9426	0.2092	3.5845	0.0776
7260	50.5	8.5	Nw-2	6.79949	4.57862	14.5393	9.87867	9.5755	27.5334	14.4743	0.0522	256.558	453.283	24.9657	1.90318	48.9426	0.2092	3.5845	0.0776
7270	52.24	4.45	Nok-1	6.37563	44.9506	6.95058	14.5143	2.2573	16.5384	9.3991	0.0612	141.384	261.866	22.4052	2.0471	43.8161	0.0434	2.1234	0.0494
7275	51.06	13.3	No-0	6.60922	32.9464	13.1763	12.3126	4.9222	23.4957	16.6481	0.085	91.0836	363.608	9.5216	1.41024	37.6216	0.5517	13.1558	0.0735
7277	50.2	8.58	Ob-1	6.50983	40.3622	8.56637	14.5066	23.3694	72.3388	43.4451	0.12	262.437	512.775	43.6339	1.35554	43.8069	0.5087	4.2602	0.085
7280	53.17	8.2	Old-1	6.04748	18.306	5.69102	14.6787	1.0897	8.5122	8.9246	0.0521	113.329	198.139	3.9112	1.70262	52.9939	0.0822	1.7395	0.0527
7282	50.38	8.01	Or-0	5.84421	1.66059	11.6565	13.6603	12.2398	32.8156	15.3921	0.0672	171.989	553.339	31.9206	2.15644	28.224	0.3455	4.3372	0.0515
7283	44.72	22.4	Ors-1	6.91772	53.9905	22.4577	12.1919	5.3672	14.3565	8.7144	0.0164	483.45	298.285	13.9534	1.47689	26.9003	0.0925	1.844	0.0412
7284	44.72	22.4	Ors-2	6.91772	53.9905	22.4577	12.1919	5.3672	14.3565	8.7144	0.0164	483.45	298.285	13.9534	1.47689	26.9003	0.0925	1.844	0.0412
7291	38.07	13.22	Pa-2	6.87933	99.5892	27.4334	11.6193	12.6677	48.151	23.3365	0.024	234.656	518.318	26.5973	2.61966	5.43527	0.3944	3.7577	0.1562
7300	41.5	2.25	Pla-0	6.83216	142.894	14.4771	12.5481	9.3568	17.2585	32.7722	0.0432	395.864	480.983	13.3666	1.23483	35.177	0.8583	5.0287	0.0504
7307	48.07	-2.97	Pn-0	6.60052	43.4304	14.6163	13.6618	4.4915	21.2104	14.5523	0.0389	281.295	235.703	10.1141	1.98443	41.6103	0.4312	7.699	0.0448
7310	50.14	8.61		6.99444	54.4137	15.939	13.8149	7.0643	29.4317	20.474	0.0907	206.478	298.863	22.5563	2.28284	35.3432	0.2747	4.4408	0.0888
7316	51.97	5.57	Rhen-1	5.35083	11.6212	8.21082	14.3539	1.7943	11.4827	8.2894	0.0252	99.8306	162.048	9.1607	1.28648	67.9192	0.1426	1.8812	0.0691
7320	49.44	1.1		6.92627	102.658	12.784	13.1376	3.6629	16.7032	8.7953	0.0344	362.273	266.674	7.5193	2.00575	26.994	0.0618	2.313	0.0625
7331	51.68	10.21	Sh-0	6.4001	2.75866	9.42571	10.891	5.6114	18.0525	10.2051	0.0651	198.804	458.855	10.6071	1.56803	47.7673	0.2519	5.5906	0.09
7333	46.54	11.56	Sei-0	6.01734	40.3358	19.3428	13.3537	5.6016	17.0684	24.7331	0.0351	162.021	360.371	16.7059	3.26631	30.9475	0.6543	7.6983	0.1175
7337	50.87	8.02	Si-0	6.22208	68.4288	13.9481	14.7934	6.6635	24.415	17.1886	0.1126	155.874	475.352	18.7094	2.14769	33.0997	0.4516	6.2081	0.1732
7340	49.18	15.88	Sav-0	6.71962	0.481533	17.5447	9.7453	3.4318	24.0144	8.3239	0.0318	202.399	461.23	15.2509	1.75712	39.7751	0.0238	1.6421	0.0578
7343	52.53	13.18	Sp-0					1.2316	6.1127	9.5307	0.065		121.747	3.9265			0.1066	1.6791	0.0455
7344	47.67	9.5	Sg-1					6.5657	25.6309	18.5106	0.0655		480.411	21.0192			0.3024	3.9072	0.0528
7346	52.61	11.86	Ste-0	6.17126	24.169	8.57977	12.4061	1.4751	7.2665	7.0378	0.0343	129.324	108.456	3.573	1.53968	37.9362	0.0532	2.07	0.0424
7351	56.43	-5.23	Ty-0	5.77236	18.3686	16.1926	13.9263	8.1244	30.7801	14.1703	0.105	237.012	487.923	16.7895	5.5117	19.8783	0.1	1.3512	0.0374
7353	52.08	4.3	Tha-1	6.4606	60.0029	10.3519	14.591	1.3209	8.4466	6.3102	0.0703	125.968	133.458	12.8704	1.7737	26.0902	0.0145	1.9198	0.0588
7354	56.5	14.9	Ting-1	4.66113	0	12.9435	19.771	2.2323	7.1786	5.5728	0.1042	79.2511	139.892	7.38	2.53405	29.9926	0.0157	1.0504	0.0488
7355	41.96	12.8	Tiv-1					11.6559	36.9735	55.1262	0.0436		545.647	22.5635			2.2707	17.3606	0.1374
7372	47.07	9.9	Tscha-1	5.75308	34.563	20.0463	12.636	6.8882	21.3337	14.252	0.1354	112.553	412.504	14.9785	5.34653	21.2256	0.2083	5.0905	0.0512
7378	48.03	7.77	Uk-1	6.66757	38.3969	18.4403	11.7712	6.9675	32.0373	16.1865	0.0213	208.21	499.634	16.386	2.71102	36.5712	0.3221	8.0207	0.0733
7379	48.03	7.77	Uk-2	6.66757	38.3969	18.4403	11.7712	6.9675	32.0373	16.1865	0.0213	208.21	499.634	16.386	2.71102	36.5712	0.3221	8.0207	0.0733
7382	52.09	5.11	Utrecht	6.33153	53.4827	9.89993	15.4783	1.0327	7.5813	6.7013	0.0599	133.961	110.443	8.3938	1.74673	27.3197	0.1672	1.4914	0.0537
7384	52.03	5.55	Ven-1	6.32674	40.0799	7.16007	15.2338	1.2455	8.1032	7.313	0.0343	128.539	125.436	7.8837	1.79334	42.6597	0.1815	1.7848	0.0562
7390	51.97	5.67	Wag-3	6.38996	36.0242	11.3842	14.3704	3.5064	19.7971	19.3127	0.0298	89.6227	219.49	15.5267	1.63845	51.4288	0.2547	2.6767	0.075
7391	51.97	5.67	Wag-4	6.38996	36.0242	11.3842	14.3704	3.5064	19.7971	19.3127	0.0298	89.6227	219.49	15.5267	1.63845	51.4288	0.2547	2.6767	0.075
7392	51.97	5.67	Wag-5	6.38996	36.0242	11.3842	14.3704	3.5064	19.7971	19.3127	0.0298	89.6227	219.49	15.5267	1.63845	51.4288	0.2547	2.6767	0.075
7394	52.3	21						1.2504	5.1904	3.8223	0.0163		118.235	3.7658			0.0656	1.3694	0.1091
7405	52.6	10.07	Wc-2	5.93818	16.3381	7.98802	14.1872	1.2878	8.7937	6.1288	0.0217	162.355	125.229	3.4426	1.58411	44.7192	0.0233	1.5643	0.0322
7408	52.3	9.3	Wt-3	6.79385	63.6125	9.13331	10.096	5.2698	18.2546	10.5357	0.0435	247.588	236.892	10.7257	1.50984	47.6145	0.0471	3.5278	0.0546
7411	47.93	10.81		5.60246	1.35405	18.7437	9.71683	7.4229	33.161	18.2234	0.0645	119.273	1021.44	20.5576	2.70456	33.9342	0.7248	5.17	0.0785
7424	49.2	16.62	Jl-3					4.1636	13.7352	9.4497	0.0428		246.626	16.5084			0.0313	2.5368	0.0593
7430	48.62	6.25	Nc-1	6.68377	12.2928	14.5255	9.38834	12.6232	51.9016	18.3088	0.0346	236.826	537.657	31.5417	2.26183	43.4438	0.5745	16.4946	0.0527
7460	0	0	Da(1)-12	0	0	0	0	0	0	0	0	0	0	0	0	0	0	0	0
7472	0	0	S96	0	0	0	0	0	0	0	0	0	0	0	0	0	0	0	0
7479	51.29	0.06	PHW-10	5.94687	23.0462	12.1023	12.0516	10.8646	31.9592	15.053	0.088	208.813	653.995	15.8766	3.06121	44.1866	0.1303	8.5846	0.1951
7482	51.29	0.06		5.94687	23.0462	12.1023	12.0516	10.8646	31.9592	15.053	0.088	208.813	653.995	15.8766	3.06121	44.1866	0.1303	8.5846	0.1951
7483	51.29	0.06	PHW-14	5.94687	23.0462	12.1023	12.0516	10.8646	31.9592	15.053	0.088	208.813	653.995	15.8766	3.06121	44.1866	0.1303	8.5846	0.1951
7490	51.29	0.06	PHW-20	5.94687	23.0462	12.1023	12.0516	10.8646	31.9592	15.053	0.088	208.813	653.995	15.8766	3.06121	44.1866	0.1303	8.5846	0.1951
7492	51.42	-1.72	PHW-22	6.64159	16.8927	14.5071	9.73087	7.7017	28.8627	13.2949	0.0696	161.853	799.993	25.6796	2.64763	39.4578	0.0306	4.1516	0.0962
7496	50.67	-3.84	PHW-26	5.80558	5.36187	11.741	13.0509	6.4231	24.8177	18.315	0.0787	208.074	458.367	15.8681	3.37091	40.8548	0.3386	4.8181	0.089
7498	50.35	-3.58	PHW-28	5.72269	24.9356	14.5877	14.6693	6.3052	18.8293	15.0937	0.0765	205.201	383.121	17.9969	2.7774	29.1037	0.2052	4.2826	0.0603
7502	51.47	-3.2	PHW-31	7.0243	41.0728	17.3507	13.7425	3.592	15.1847	13.5798	0.0763	163.619	279.222	16.6177	1.98117	42.4991	0.1723	5.0736	0.0691
7504	52.25	4.57	PHW-33	7.4032	49.3185	20.7606	13.8229	2.1825	17.2144	9.5314	0.0579	208.133	278.754	24.105	1.29954	69.8346	0.0401	2.2135	0.0457
7506	48.61	2.31	PHW-35	7.03503	54.7368	13.367	10.5195	6.3757	21.5079	13.1882	0.0533	275.294	309.942	11.4125	1.6979	41.2544	0.0753	4.7443	0.0609
7507	48.61	2.31	PHW-36	7.03503	54.7368	13.367	10.5195	6.3757	21.5079	13.1882	0.0533	275.294	309.942	11.4125	1.6979	41.2544	0.0753	4.7443	0.0609
7508	48.61	2.31	PHW-37	7.03503	54.7368	13.367	10.5195	6.3757	21.5079	13.1882	0.0533	275.294	309.942	11.4125	1.6979	41.2544	0.0753	4.7443	0.0609
8231	56.3	16	Brö1-6	5.9509	0.28201	10.7669	12.8181	2.2249	9.225	4.3093	0.0454	79.6414	115.618	5.4615	4.61038	35.6819	0.0391	1.14	0.0944
8234	56.3	16	Gul1-2	5.9509	0.28201	10.7669	12.8181	2.2249	9.225	4.3093	0.0454	79.6414	115.618	5.4615	4.61038	35.6819	0.0391	1.14	0.0944
8235	48.8	17.1	Hod	6.91837	23.2784	21.7583	8.77266	6.4036	20.5816	13.2998	0.0226	195.115	611.243	28.8362	1.52665	30.8425	0.0606	2.054	0.0578
8236	49.33	15.76	HSm	5.93252	7.7934	12.1066	12.1903	8.8071	39.883	13.4284	0.047	136.706	551.571	25.7229	2.54725	30.7091	0.0616	3.3869	0.096
8239	51	7						8.0386	30.3105	17.6322	0.0758		442.083	16.4052			0.379	4.0724	0.0774
8240	55.71	13.2	Kulturen-1	5.78828	4.26798	9.09678	15.2762	4.9572	12.0448	10.041	0.0803	148.665	193.028	8.0932	2.05828	38.0322	0.0456	2.3041	0.0409
8241	55.95	13.85	Liarum	5.03563	12.7754	11.552	14.5528	5.5802	11.2906	10.9133	0.1216	73.8255	316.431	10.1413	2.26658	23.232	0.1143	1.5677	0.0866
8242	56.15	15.78	Lillo-1	6.14029	12.6424	14.7776	13.1285	1.6872	5.2343	3.1951	0.0579	119.068	74.3656	3.198	2.00287	38.2065	0.0368	0.8576	0.0708
8244	48.61	2.31		7.03503	54.7368	13.367	10.5195	6.3757	21.5079	13.1882	0.0533	275.294	309.942	11.4125	1.6979	41.2544	0.0753	4.7443	0.0609
8251	45	1.3		6.25898	78.1094	17.3324	12.7065	5.4369	18.2614	7.4009	0.0159	187.535	382.677	9.8379	1.9066	11.5303	0.1297	7.6216	0.0513
8252	40.31	-3.22		7.3735	74.0349	16.343	9.76844	4.9616	14.0791	8.7349	0.01	327.683	476.266	11.2157	1.37706	12.1005	0.1479	3.947	0.0369
8253	51.22	4.4						1.6928	10.8747	10.858	0.0662		168.232	14.5207			0.0679	2.4662	0.1288
8256	56.4	12.9	Bå1-2	4.45718	0	9.23352	17.0836	3.3452	7.696	4.3313	0.0339	114.862	165.025	2.6844	2.79931	19.551	0.1886	1.1641	0.0567
8260	49	11		5.29396	28.845	22.284	15.1889	12.0042	33.0713	14.8413	0.0598	193.821	897.673	23.2992	2.55601	13.5964	0.218	5.7765	0.0909
8264	41.68	2.8		7.53128	185.497	18.2222	13.0746	7.4775	10.9434	20.3922	0.0426	530.739	366.459	10.1182	1.46188	17.2158	0.2771	3.9323	0.0519
8265	48	19		5.70571	0	16.6751	12.9203	23.0676	39.831	16.7941	0.0639	173.89	1089.33	31.0434	1.33577	4.43277	0.7157	4.0435	0.0736
8268	49.4	16.23		5.60976	12.5371	10.7474	12.7687	9.7577	39.0932	13.4086	0.0539	123.805	539.206	27.6455	1.82339	23.6243	0.0658	2.6546	0.0738
8269	49.2	16.62						4.1636	13.7352	9.4497	0.0428		246.626	16.5084			0.0313	2.5368	0.0593
8271	50.5	9.5	Bu-0	5.54189	10.9496	7.96442	12.9006	25.405	74.5456	21.529	0.0704	167.448	625.861	53.029	3.02167	32.2804	0.175	3.1585	0.2138
8272	54.1	-6.2		5.53201	42.3928	17.9352	15.2374	4.6019	20.5592	17.6735	0.079	171.827	162.514	22.036	3.89872	21.1705	1.0514	3.6674	0.161
8273	41.25	-8.45		5.32269	0	8.71488	18.8169	6.3912	25.7766	21.926	0.0303	101.739	368.035	28.7057	2.44312	11.3529	0.3335	7.3973	0.0654
8275	49	0.5		6.6127	0	14.4685	9.80461	5.3004	18.1172	6.9149	0.0278	236.91	348.328	8.3584	1.84709	46.8871	0.1534	2.5392	0.1032
8276	51.41	-0.64		5.69169	0	10.7705	15.5785	4.4445	14.5293	9.2837	0.1096	170.179	270.242	10.4147	2.74037	31.4144	0.0253	3.9012	0.056
8280	37.3	15		8.1732	190.668	20.7246	10.0091	12.7494	38.8444	32.4693	0.0202	279.523	661.575	24.6679	1.47656	22.3174	0.2774	6.2518	0.1572
8283	55.76	14.12		5.90878	14.6921	11.5285	14.7602	3.8026	10.0226	8.1865	0.0391	119.394	212.501	6.3312	2.39578	56.5995	0.0774	1.9502	0.0958
8284	49.41	16.28		5.95462	0	11.5314	10.3825	7.9623	39.2151	12.9019	0.0424	205.518	534.095	26.9281	2.13412	38.8842	0.051	2.7066	0.1249
8287	62.88	18.18		4.26522	0	9.0003	24.9497	6.8583	19.7108	10.2583	0.0615	170.284	199.916	12.2507	2.88515	24.9246	0.0751	0.7865	0.1428
8291	58.3	25.3		6.73882	9.72581	19.8577	12.3521	1.7716	8.8705	4.2525	0.0321	110.412	200.388	18.74	3.42583	22.3265	0.024	1.0744	0.0491
8293	63.02	18.32						2.5713	7.2603	5.1996	0.0477		88.1746	4.9242			0.028	0.8297	0.1042
8294	40.5	-8.32		4.99256	0	4.68696	19.3291	1.9337	13.5248	11.4402	0.0314	108.776	189.738	17.8018	1.97854	6.62136	0.6823	8.4241	0.0461
8295	50.3	8		4.77313	26.3628	12.3757	14.5312	37.4039	95.5654	38.9593	0.1001	134.367	799.822	55.8425	2.39543	26.3911	0.6164	9.1986	0.0445
8296	53.5	10.5	Gd-1	5.63482	19.3925	8.28813	13.6842	3.0963	14.3619	6.0879	0.0407	114.234	322.981	5.3551	1.95827	46.9759	0.0184	2.3895	0.053
8297	46.5	6.08						6.9672	40.213	12.5895	0.0903		706.543	32.31			0.3842	12.0725	0.2592
8299	51.53	9.94		6.65205	36.4639	10.8249	14.6111	3.544	10.876	11.2206	0.0581	191.261	245.334	7.3635	1.36876	37.2727	0.1337	2.715	0.0647
8300	47	15.5	Gr-1	7.03034	0	17.2681	8.7922	12.0982	29.9477	22.4005	0.1082	293.341	627.126	33.4582	1.78238	44.3873	0.6586	5.3368	0.0851
8302	49	2		4.99098	30.7865	12.23	16.2971	7.4626	29.1052	12.5097	0.0865	86.3259	399.689	15.2537	1.85459	10.6039	0.1791	2.3986	0.0723
8304	52	5	Hi-0	6.08763	0	28.6763	11.0589	1.7403	17.4085	7.9026	0.0534	219.184	351.672	21.6899	6.38068	56.2128	0.0881	1.7842	0.0582
8306	56.1	13.74		5.6262	21.047	12.8678	13.635	2.7155	9.1091	4.9006	0.0708	93.5325	147.633	8.1747	1.97412	32.9504	0.0309	1.0197	0.0374
8309	51.41	-0.64		5.69169	0	10.7705	15.5785	4.4445	14.5293	9.2837	0.1096	170.179	270.242	10.4147	2.74037	31.4144	0.0253	3.9012	0.056
8310	52.24	9.44		6.6058	92.8515	20.0627	11.7047	4.7861	18.2392	7.9368	0.0536	174.768	243.969	10.6394	2.78733	37.2551	0.0581	2.6058	0.0469
8311	47.5	11.5	In-0	6.26112	44.828	17.015	12.8391	5.0508	23.1034	8.4754	0.2883	148.51	337.825	29.1198	3.27979	29.113	1.4403	8.6681	0.3576
8314	47	14		5.97336	35.9838	19.5423	14.9032	5.6762	15.4457	11.6844	0.1007	158.563	276.817	16.8354	4.39369	26.7659	0.8438	11.7884	0.134
8323	57	-4	Lc-0	5.15582	10.966	20.3724	18.981	3.4145	14.0341	7.421	0.094	175.451	219.867	12.5915	4.03568	15.4498	0.1105	2.0267	0.085
8324	47.98	10.87		6.78614	20.0611	25.8385	9.26976	7.261	32.9004	18.2287	0.0695	116.824	901.244	20.8095	3.70919	38.5948	0.6491	4.3488	0.0687
8325	50	19.3	Lip-0	5.98363	0	11.8222	9.88177	2.1963	8.5599	3.4401	0.0367	174.866	311.793	5.9305	1.67827	34.2414	0.0416	1.7563	0.3163
8328	41.59	2.49		6.33873	107.332	11.1526	13.7677	7.0916	13.9167	24.227	0.0376	500.216	420.712	11.608	3.3727	20.1969	0.5303	5.3186	0.0508
8329	48	0.5	Lm-2	5.84085	1.87815	8.90569	10.743	4.2084	23.7882	7.1133	0.0179	200.674	199.354	9.7105	2.3729	39.2081	0.1995	5.5684	0.0351
8332	49.38	16.81		5.882	1.55514	15.3294	12.4345	5.1154	16.86	7.997	0.0476	208.474	379.834	16.8907	1.77327	57.675	0.019	4.1398	0.0634
8333	49.38	16.81		5.882	1.55514	15.3294	12.4345	5.1154	16.86	7.997	0.0476	208.474	379.834	16.8907	1.77327	57.675	0.019	4.1398	0.0634
8335	55.71	13.2		5.78828	4.26798	9.09678	15.2762	4.9572	12.0448	10.041	0.0803	148.665	193.028	8.0932	2.05828	38.0322	0.0456	2.3041	0.0409
8336	46	3.3		7.16509	63.2961	18.1955	9.6448	10.0422	36.852	12.0969	0.0167	329.518	669.264	22.6894	2.25922	36.7019	0.0841	22.225	0.0761
8338	44.15	9.65		6.71818	76.0611	20.2396	12.1219	8.5693	41.3701	37.1845	0.038	365.206	386.121	44.9377	2.12302	27.9205	0.9657	2.9503	0.1512
8339	49	9.3		7.04528	52.8085	15.1079	11.1517	8.6912	31.2833	14.996	0.0232	380.18	593.086	23.0386	1.90241	37.342	0.4713	4.8164	0.0492
8342	50.3	8.3		4.68345	5.78975	10.7195	16.1719	11.0825	30.3086	17.103	0.0556	142.683	509.972	28.5394	1.70294	11.3489	0.2501	4.342	0.0703
8343	47.5	1.5	-1	5.27036	32.9838	10.6035	15.6228	3.2073	17.5731	6.4095	0.014	106.308	228.718	7.3024	1.78253	16.3169	0.0751	2.3566	0.0707
8344	50	10		7.45468	181.948	20.7177	8.97879	10.5078	30.1828	15.1498	0.0401	291.664	643.528	23.6597	1.60721	41.0691	0.1809	4.8248	0.0685
8345	51.41	-0.64		5.69169	0	10.7705	15.5785	4.4445	14.5293	9.2837	0.1096	170.179	270.242	10.4147	2.74037	31.4144	0.0253	3.9012	0.056
8346	51.41	-0.64		5.69169	0	10.7705	15.5785	4.4445	14.5293	9.2837	0.1096	170.179	270.242	10.4147	2.74037	31.4144	0.0253	3.9012	0.056
8351	60.25	18.37	Ost-0	4.94753	3.39651	30.0094	20.6581	2.4341	9.6985	9.0679	0.0738	142.348	111.023	5.9482	2.88233	19.8824	0.0409	1.1603	0.0556
8353	38.07	13.22		6.87933	99.5892	27.4334	11.6193	12.6677	48.151	23.3365	0.024	234.656	518.318	26.5973	2.61966	5.43527	0.3944	3.7577	0.1562
8360	43.25	-6		6.20383	104.733	14.9576	13.1108	3.4083	12.8946	10.9126	0.1105	189.004	223.413	9.8315	3.4577	28.1418	0.6724	8.7653	0.1391
8361	49.42	16.36		5.70527	25.9582	11.1574	16.0582	10.2051	38.3403	16.3524	0.0484	147.623	501.324	24.3634	3.30171	34.5234	0.0467	2.6942	0.0753
8364	46	3.3		7.16509	63.2961	18.1955	9.6448	10.0422	36.852	12.0969	0.0167	329.518	669.264	22.6894	2.25922	36.7019	0.0841	22.225	0.0761
8365	49	16	Rak-2	6.84626	27.6655	16.963	9.98248	4.6951	22.3017	10.61	0.0354	255.348	383.958	20.4565	1.59885	32.6673	0.0728	2.9743	0.0767
8367	48.5	-1.41		5.64616	13.1324	8.89371	11.4382	6.861	27.8783	17.8217	0.0238	182.255	358.16	11.7305	2.36791	43.6942	0.2025	5.317	0.113
8376	62.69	18	San-2					4.0127	9.148	6.3043	0.0627		149.839	5.3921			0.0443	0.8661	0.1395
8378	49.49	14.24	Sap-0	4.95001	0	6.34546	14.5369	9.6346	34.8001	11.9802	0.0379	165.731	392.401	31.458	1.63986	33.9417	0.0847	9.1552	0.0641
8379	38.33	-3.53		6.89373	10.2094	14.6445	9.84869	6.8136	17.0504	13.7664	0.0305	298.131	337.187	8.0379	1.36998	31.399	0.4438	3.5486	0.0758
8385	51.41	-0.64		5.69169	0	10.7705	15.5785	4.4445	14.5293	9.2837	0.1096	170.179	270.242	10.4147	2.74037	31.4144	0.0253	3.9012	0.056
8387	59	18						2.8032	8.3326	7.6784	0.0423		95.7556	4.8819			0.1996	0.9776	0.0888
8389	49.5	14.5	Ta-0	5.60802	0	13.2773	10.5353	14.7738	66.7866	14.8569	0.0402	151.86	579.572	42.3316	1.98558	32.5669	0.1171	8.7612	0.0693
8390	60	23.5		5.11204	5.94996	15.4738	18.7488	4.6123	17.0501	13.5095	0.0712	131.844	139.151	8.448	2.38018	25.9789	0.0768	1.843	0.0611
8392	41.72	2.93						4.7114	7.5357	12.7844	0.0299		273.878	7.4512			0.2345	3.9774	0.0514
8396	56.06	13.97		4.83548	5.43197	16.9809	16.8679	2.8294	6.7121	3.4221	0.0573	99.9526	127.15	7.2169	2.80861	32.9137	0.029	0.9607	0.039
8397	56.06	13.97		4.83548	5.43197	16.9809	16.8679	2.8294	6.7121	3.4221	0.0573	99.9526	127.15	7.2169	2.80861	32.9137	0.029	0.9607	0.039
8399	48.3	14.45		5.64857	23.955	10.8834	13.8977	5.9335	18.5346	10.7701	0.0402	238.715	451.094	18.5155	1.32415	17.868	0.0727	2.3892	0.0408
8407	52.3	9.3		6.79385	63.6125	9.13331	10.096	5.2698	18.2546	10.5357	0.0435	247.588	236.892	10.7257	1.50984	47.6145	0.0471	3.5278	0.0546
8410	49.39	16.25		6.00672	11.736	9.73102	9.19299	7.7398	33.7557	11.8397	0.0426	135.968	491.905	25.8732	1.73579	28.5291	0.0481	2.4764	0.1
8412	49.18	15.88		6.71962	0.481533	17.5447	9.7453	3.4318	24.0144	8.3239	0.0318	202.399	461.23	15.2509	1.75712	39.7751	0.0238	1.6421	0.0578
8419	54.68	25.32		4.82312	0.279277	5.69391	17.5177	3.6336	12.9028	11.7094	0.036	90.2966	291.268	32.9185	1.24982	23.7533	0.1819	1.4588	0.0859
8420	50.07	8.53	Kelsterbach-4	6.9819	49.6885	13.2474	12.2659	5.8236	29.8627	21.1728	0.0976	178.195	272.543	23.986	1.58845	36.495	0.2013	4.7582	0.0718
8422	56.06	14.29	Fjä1-1	5.96878	5.52339	13.4562	12.2122	2.2289	6.7435	4.8613	0.0421	112.624	143.228	4.6955	1.91881	40.7966	0.0202	1.0027	0.0472
8430	52.25	4.57	Lisse	7.4032	49.3185	20.7606	13.8229	2.1825	17.2144	9.5314	0.0579	208.133	278.754	24.105	1.29954	69.8346	0.0401	2.2135	0.0457

## Sheet: Other plant ionome data
GWAPP-Id	Native_name	Leaf µg/g P_mine	Leaf µg/g S_mine	Leaf µg/g Mg_mine	Leaf µg/g Zn_mine	Leaf µg/g Fe_mine	Leaf µg/g Mn_mine	Leaf µg/g Cu_mine	Leaf µg/g B_mine	Leaf µg/g Ca_mine	Leaf µg/g K_mine	Leaf µg/g Na_mine
1	ALL1-2	7909.6	4949.48	4921.93	262.257	240.37	76.3906	16.985		35856.4	40657.3	4233.56
15	BUI	3355.59	1852.49	2611.93	103.079	89.5864	40.2649	7.67938	43.0943	20381.4	20488.7	3443.64
66	CAM-61	1456.75	3245.97	3464.29	69.7199	727.076		34.3744	93.3984	22958	25751.6	4194.18
78	CLE-6	5158.94	5718.88	5412.94	196.844	224.615		30.0776	92.9748	33390.8	33771.4	4709.28
81	CUR-3	5840.15	3063.1	4838.95	193.151	131.774	55.0403	16.4059	86.1509	40556	25494.2	7526.46
91	JEA	5560.72	3197.75	3713.21	177.5	771.69	73.099		54.0057	23668.3	21829.9	4170.78
94	LAC-3	3817.88	2451.89	3793.35	127.112	467.088	62.0756			26282.2	21979.7	4839.63
96	LAC-5	4220.09	3876.53	3240.37	121.471	120.159	59.1604		23.0779	21983.1	23746.3	2922.9
104	LDV-14	4721.18	2913.1	6301.81	220.45	369.695	74.2482			45189.7	22359.4	13603.5
116	LDV-25	2518.31	2567.31	3766.21	173.077	129.618				29828.1	27769.3	4743.44
126	LDV-34	2697.78	4901.06	4274.67	166.234	181.789	68.669			28911.3	29455.2	9891.35
173	MIB-22	4226.2	3361.54	5585.77	184.396	108.039	93.4946			38526.9	44407.6	5723.56
178	MIB-28	7155.76	4212.57	4715.33	127.246	432.085	99.3036			33185.9	33329	3491.02
223	MIB-84	7064.78	3944.46	4861.06	187.989	218.029	82.1584		65.3869	35905.9	30694.9	2405.64
242	MOG-37	4283.21	8417.96	3865.07	0	955.412	0		220.642	37168	25196.6	10245.6
258	PAR-3	5301.34	4361.64	3932.78	166.48	119.79	71.273		36.2325	29238.4	31447	3304.16
259	PAR-4	5342.94	3574.4	4290.03	151.65	194.891	67.9407			29502.3	26740.1	3799.18
267	ROM-1	7432.92	5042.49	4189.79	169.034	291.568	85.249			31637.2	41722.8	1556.13
282	TOU-A1-116	4538.38	3134.13	3003.32	161.009	160.633	56.8439			21854	24953.8	1589.18
286	TOU-A1-12	2735.15	3177.8	3497.82	139.895	569.439	65.5483		25.4293	22228.3	17388.4	3845.85
333	TOU-A1-67	5321.74	6681.04	7252.82	314.265	219.426	98.7275		43.8171	46431.4	32121	5522.02
357	TOU-A1-96	3736.75	3944.55	4937.28	224.349	97.5332	77.7305		42.8722	32589.2	31130.7	3804.24
362	TOU-C-3	3247.08	1300.49	2405.99	107.125	161.789	40.5073		27.8446	18155.4	14633.2	2741.42
366	TOU-E-11	3700.59	1986.68	1505.01	80.6807	97.1761	28.193		29.6048	10997.2	18694.5	1466.41
373	TOU-H-12	3301.78	1996.15	2063.7	94.5647	123.657	42.3586		24.9439	15837.8	13995.7	2619.07
374	TOU-H-13	4436.48	1848.46	1720.71	89.0916	175.927	57.1438		27.1789	12792	18783.1	1574
380	TOU-I-6	3235.63	3246.27	4985.49	126.858	385.133	71.9069		44.6952	33524.7	27801.7	10007.4
386	TOU-K-3	5805.07	3210.4	4136.68	90.3829	166.594	55.6799		54.7525	27630.5	34319.7	4253.75
392	VOU-2	5765.2	8387.45	4932.92	185.288	244.525	0			34067.2	34086.3	9918.99
957	Belmonte-4-94	4159.4	1397.46	3593.13	135.373	160.557	60.1908	11.6429	79.4234	31817.3	18379.7	2991.93
1859	MNF-Pot-48	4401.88	5656.39	5131.39	173.785	780.749	0		183.469	31443.4	23351.7	14757.6
1867	MNF-Pot-68	2758.58	1406.97	2207.42	135.693	194.847	37.7681			19849.2	12836.5	6516.15
1967	MNF-Jac-32	2658.74	3685.83	3200.77	278.022	395.277	47.2253		103.469	22929.3	23481.2	4617.38
2150	Paw-3	7464.4	6877.43	5867.59	215.355	378.764	70.0144			41157.3	34189.5	9024.82
2290	Ste-3	2305.88	2043.19	4184.11	177.771	235.11			52.2839	31896.1	24691.8	3612.7
5158	UKSE06-349	1787.96	6180.85	7176.71	535.859	287.045				50885.8	24520.3	9218.46
5160	UKSE06-351	5721.76	5788.11	4205.64	240.634	140.054	73.9682			31312.1	30903.9	4092
5232	UKSE06-466	3017.84	2133.65	2922.3	135.9	94.6501	51.315		26.7565	23173.7	21826.3	1871.05
5264	UKSE06-520	2409.06	1499.3	2772.17	122.996	114.114	49.5902		0	19658.9	20367.7	2495.75
5380	UKNW06-059	3770.49	4068.75	4098.81	79.0917	125.718	70.4625		28.2779	32238	28579	6529.14
5753	UKID48	2764.1	4338.59	5399.22	216.637	518.087	98.2523		33.1714	41308.4	19611.8	6362.61
5832	App1-16	3231.59	1672.92	3561.8	176.222	1426.64	81.9123	8.54274	47.4537	28418.9	11860.9	3371.99
5887	DraIV1-5	6529.34	3127.59	4406.69	0.682981	123.437				28752.9	33965.3	3606.25
5889	DraIV1-7	1388.36	1613.38	3032.23	122.35	164.983	32.5195		27.7544	23235.3	20342.5	1706.07
5987	DraIV6-16	3640.91	2422.02	2363.31	110.916	91.4835	41.3621			18061	28823.5	2865.44
6005	DraIV6-35	5311.78	3035.1	3131.03	111.918	142.821	41.8138		48.4384	20108	29093.3	2198.53
6019	Fjä1-2	2638.84	3433.98	4172.73	101.265	161.643	45.4655			29659.3	26399.9	3416.6
6020	Fjä1-5	6834.23	3667.15	3445.74	177.306	158.274	78.8978		48.3483	23904.1	28597.9	2140.8
6039	Hovdala-2	488.661	554.75	1204.92	33.1964	25.678	14.9408			9529.77	5853.67	776.972
6076	Rev-2	5527.27	6932.75	4813.99	300.856	270.407				45589.8	29307.8	6937.19
6096	T1060	1160.27	2063.62	4815.54	150.448	523.976	64.6092		35.5723	35480.4	26738.4	4240.87
6098	T1080	6283.2	3464.77	4761.11	191.416	321.867	68.863			37965.7	28352.5	5136.38
6100	T1110	2988.17	1787.15	3511.48	58.8818	125.002	37.9514		30.88	27955.2	17507.3	3696.35
6112	T540	5800.12	7384.73	6015.79	228.196	178.692	93.7509			44101.1	35600.4	4651.32
6190	TDr-3	4463.28	3644.82	5053.57	138.12	206.946	77.7465		31.3751	35069.3	37190.2	5587.37
6243	Tottarp-2	3412.38	2405.17	2371.02	110.278	287.668	49.7453		21.4473	18418.9	18988	2271.15
6318	UduI1-34	2280.19	1826.2	3803.38	232.27	163.628	91.5615		51.6044	27479.6	18567.8	1977.83
6448	ZdrI2-24	3624.41	4017.35	4295.36	150.831	525.479	71.3369			26669.5	24798.2	3055.82
6449	ZdrI2-25	5526.37	4483.16	4528.03	176.936	162.41	81.2611		29.5802	34536.6	23795	4331.06
6709	Bg2	4219.88	1590.43	2245.54	105.671	102.811	40.4351	9.88851	46.7621	21313.6	18367.8	1947.55
6729	CIBC4	3670	1272.1	2264.41	65.9014	124.559	40.9985	5.44801	15.6842	17931.9	16219.5	3245.71
6744	CSHL-5	2674.8	2554.78	3664.41	131.472	140.517	48.5354	8.44283	552.716	28720.2	24115.2	43763.6
6897	Ag-0	4604.57	2477.05	2296.84	134.698	152.97	40.981	8.24985	45.4314	20667	17165.7	1803.53
6898	An-1	3181.01	5453.77	6342.09	282.395	217.317		33.575	144.107	49998.7	17345.9	7328.81
6899	Bay-0	3970.24	2449.97	2559.16	113.056	154.588	47.7183	15.1971		21339.1	15853.7	1742.78
6903	Bor-4	1858.5	1111.05	1408.59	84.425	98.5031	26.5647	6.41655	34.6504	13362.3	13588	1232.26
6904	Br-0	2939.38	2654.58	4117.5	127.534	142.91	43.1781	12.3395	757.471	29020.7	30593.7	52518.9
6905	Bur-0	1793.93	1511.06	2355	137.641	175.75	39.9775	9.49818	51.0571	18477	18819.6	4731.77
6906	C24	5266.99	4440.77	3845.91	178.036	940.125	72.807	14.7319	52.1215	27957.9	20345.2	9163.93
6909	Col-0	2177.03	658.106	2614.43	96.4039	70.9026	40.8295	7.25489	37.8089	22746.9	14652.1	1253.23
6910	Ct-1	1442.81	1391.06	2724.85	84.3675	126.853	59.0669	17.1872	58.6951	23593.8	22123.6	2175.01
6913	Eden-2	2963.47	2697.92	2340.94	94.9393	169.398			64.5141	25117.4	23345.4	1743.38
6914	Edi-0	5478.29	3781.91	2201.02	59.1375	113.088	47.7722		38.4557	19903.7	23472.9	1100.59
6916	Est-1	3929.22	2443.72	2349.32	81.2103	134.899	55.047			20228.7	25745.9	2004.6
6919	Ga-0	6411.63	3387.38	3147.42	147.746	223.965	70.9683			23970.3	23721.6	3615.77
6926	Kin-0	6228.39	3129.32	2855.97	129.492	146.854	46.0697		27.6342	23683.3	27863.8	2312.78
6932	Ler-1	1785.65	2613.41	4764.59	156.724	134.001	53.4876			33824	28087.7	5333.3
6936	Lz-0	2433.34	3554.1	3201.34	92.3561	219.681				21642.5	28049	2472.96
6940	Mz-0	6459.1	7488.77	5086.95	248.901	850.755	712.555		76.5699	38022.5	31065.2	5699.85
6943	NFA-10	8998.68	11575.9	7643.36	307.711	361.933				51830.6	29392.6	8099.31
6946	Oy-0	6324.24	5654.4	4041.52	191.874	152.417	103.876		46.3019	30310.3	32516.9	2115.62
6951	Pu2-23	9223.73	8843.99	5301.25	248.687	229.459	92.5482			49054.7	34906.5	3135.13
6953	Pu2-24	6635.89	5262.29	5325.85	142.093	203.134	75.3134	15.1971		36472.7	41523.7	4255.08
6958	Ra-0	3465.08	4156.1	5032.57	220.467	207.635	54.7034			33313.3	27874	5728.16
6968	Tamm-2	4381.97	2792.14	3703.57	130.624	268.553	72.2069		49.7071	26102.6	33787.6	5229.79
6973	Ull2-3	3388.45	4217.46	3848.03	116.953	93.0416	49.1794		70.7452	28165.8	26127.2	4179.27
6977	Van-0	3374.64	2063.7	2561.25	104.656	118.415	39.4784		46.7393	21225.1	17739.2	2043.98
6979	Wei-0	6631.68	9163.01	7104.38	249.159	148.601	82.9095			44896.6	44211.6	6655.87
6982	Wt-5	3318.87	2139.78	3704.09	129.305	110.788	44.6506			25258.8	25049.9	2035.17
6988	Alc-0	2724.24	2244.28	2282.98	115.732	71.3013	36.165	5.11959	20.7273	16513.5	18588.1	1808.3
6990	Amel-1	3171.84	1989.58	2646.23	84.9668	66.093	54.5362		33.2238	23533.6	24000.4	3171.63
6994	Ann-1	2507.85	3194.27	2941.68	93.9988	77.6253	35.6044			20568.2	24338	3127.21
7000	Aa-0	4642.41	1406.89	2626.96	102.618	83.5698	40.116		61.0326	19890.5	20623.4	2406.59
7002	Baa-1	3291.18	1504.07	3093.48	97.089	87.9749	56.3419			22665.5	17880.4	2229
7004	Bs-2	2761.59	3082.98	5085.33	154.169	215.016	70.4437	8.59359		35802.5	28548.5	6148.15
7008	Benk-1	2838.43	1407.73	2987.63	102.91	155.864	45.9143			19605.6	18276.6	4377.57
7011	Be-1	3685.76	4076.22	5613.64	223.653	432.726	106.2			40223.6	30743.8	2972.84
7015	Bla-1	5844.01	6159.09	4541.61	145.967	198.556		20.9235	90.8649	28961	40875.4	3425.51
7026	Boot-1	4391.15	2344.48	3352.1	127.812	361.122	58.6645	13.882		27719	13716.7	5240.76
7031	Bsch-0	2165.43	2025.91	4280.91	197.388	2057.61	69.8195	13.2452		27884.4	15851	3996.26
7034	Blh-1	8333.42	3095.21	4908.67	322.453	377.592		37.9927		97372.7	44129.5	2058.03
7035	Blh-2	3085.12	1976.6	4562.18	114.69	181.646	57.8819	8.34522		30820.8	22282.2	4540.13
7064	Cnt-1	2842.44	1477.97	2093.58	58.2959	258.423	40.5943	6.09166		16199.4	15132.3	4418.69
7069	Cha-0	6234.63	6036.05	5780.08	241.598	304.173	114.574	12.1321		33300.4	36663.1	7152.83
7075	Cit-0	2404.16	3652.41	5578.33	132.374	437.793	59.9772			45601.6	26835.8	4688.52
7094	Da-0	2306.09	685.188	2291.96	78.0569	194.482	49.2564	5.84503		17421.3	14492.7	3595.47
7098	Di-1	1535.54	868.406	2764.89	98.6678	360.574	51.2976	6.04068		18971.3	16848	3313.03
7100	Db-0	3883.86	844.66	2938.4	117.881	160.738	44.9949	9.82125		23046	9847.1	3837.72
7102	Do-0	5281.77	3608.32	2696.06	190.646	1632.97	97.4881	12.4459		20796	20354.2	1440.07
7105	Dra-2	1788.3	949.267	2525.21	112.567	423.817	53.308	10.6942		20739.5	18239.2	3473.07
7126	Es-0	3873.58	2645.16	2210.33	95.058	108.738	46.7246			15260.3	27373.4	768.649
7128	Est-0	3297.25	1981.88	3750.27	149.083	155.455	82.55	9.02327		35536.6	19903.2	2822.09
7135	Fr-4	3312.74	1568.19	2148.18	109.652	92.797	51.4064	4.54001	28.159	17912.6	15178.3	1562.55
7139	Fi-1	3810.59	1346.11	3000.69	150.856	347.404	78.8921	8.15663	56.6129	26054.1	22149.2	1968.89
7141	Ga-2	2770.93	1406.36	2578.95	125.201	183.051	75.0024	8.74984	34.3841	18933.8	19270.8	3328.68
7143	Gel-1	5505.61	12419.8	6130.5	444.144	650.387	93.2249	54.2967	84.4403	29018.7	50549.8	1563.59
7145	Ge-1	2984.22	1188.11	1530.68	74.9962	78.3691	32.5216	6.87487	39.0079	12090.1	17553.2	1162.81
7147	Gie-0	4432.88	3324	4136.31	144.777	282.392	73.0049	11.9316		31250.6	23848.8	4024.52
7150	Gu-1	2042.82	792.234	2065.56	81.9222	87.0513	31.6652	5.6176	17.7697	18056.7	13105.5	2902.14
7158	Gr-5	4969.75	1789.03	3282.03	149.609	271.328	64.3143	13.2452		25320.9	25075.7	2309.37
7163	Ha-0	4605.25	2440.76	6062.59	241.795	235.968	92.435	13.0065	37.7522	39786.6	33914.3	4087.89
7164	Hau-0	3097.15	2272.38	3157.77	127.572	106.181	41.0383			23811.6	25871.9	4218.13
7165	Hn-0	3159.73	1700.65	2938.35	97.3904	107.508	45.2409	10.2392		23300.9	20048.7	3372.35
7166	Hey-1	2640.6	1941.22	3395.88	99.5764	208.441	58.5253	10.8551		25144.4	22059.9	2975.56
7169	Hh-0	3352.38	693.657	2149.89	87.3563	65.3368	35.3931	5.75188	16.6885	18024.5	19741.6	2671.28
7178	Jm-1	5455.6	2688.74	4712.03	238.487	219.583		33.575		42999.6	26538.5	7591.33
7199	Kl-5	4078.53	648.67	1487.12	75.8759	83.302	40.8542	10.7741	32.5116	19199.7	15453.4	1010.51
7201	Kr-0	3962.62	821.258	2829.84	101.752	63.1141	57.6876	7.21862		24432.3	21133.5	1241.34
7205	Krot-2	3149.45	1908.29	3466.48	120.255	435.937	59.5261	14.1541		25466.8	31068.8	3610.93
7206	Kro-0	3803.68	2319.42	7613.48	239.718	332.487	90.987	16.5945		39864.8	30053.4	14195.8
7229	Li-6	6704.2	1718.83	3335.32	99.6348	220.173	59.5078	13.3678		22870	17339	3464.03
7270	Nok-1	1645.49	2102.76	3306.48	112.604	311.61	39.5242	12.7763		24159.2	21630.6	2107.3
7277	Ob-1	7180.47	2791.59	4327	118.541	464.603	72.3324	21.2312	83.5307	30959.2	23868.8	2956.64
7280	Old-1	3075.81	1658.81	2076.68	48.891	133.573	0	12.2349		15976.9	17163.6	1624.31
7283	Ors-1	3408.49	1822.17	2574.34	165.003	183.986	37.0526	10.1671	35.7523	20500.7	17801	1756.73
7296	Petergof	4816.65	6377.36	6106.27	184.836	282.474	94.0147		122.486	42399.8	35009.2	8170.84
7300	Pla-0	4483.42	1877.14	3314.13	69.5037	151.37	40.5108	10.7741	40.4324	24697.5	20037.6	1641.53
7307	Pn-0	2431.54	1558.95	3170.37	79.0476	284.503	51.4425	7.04255	22.9882	21691.9	14738.3	4343.27
7316	Rhen-1	4305.47	2971.76	3257.48	165.285	190.846	88.6405		30.1826	24796.7	22853.5	3487.78
7330	Sapporo-0	6700.91	14932.4	9203.09	859.557	920.714	165.61	117.247	51.5677	44803	89960.2	6404.33
7331	Sh-0	3529.99	2203.6	3970.17	120.276	142.11	67.485	8.59359		29538.8	23564.1	6080.62
7333	Sei-0	3773.13	1671.95	3012.4	120.562	74.5967	58.8288	7.36593		24756.7	19717.8	2542.13
7337	Si-0	2702.98	952.644	2242.76	72.9488	45.0579	49.4318	4.99558	21.0873	19957.4	13551.8	1146.44
7344	Sg-1	6130.51	15931.6	9459.56	692.208	198.536	136.39	89.2442		37055.5	88598.8	7392.52
7346	Ste-0	3207.44	1320.67	6402.85	168.435	143.735	78.0627	13.0065	42.6335	38383.2	14514.3	11424.2
7353	Tha-1	4794.22	3700	6382.2	132.183	277.652	83.6002	27.7639		45595	30887.4	5215.52
7355	Tiv-1	6114.66	2776.24	3931.93	0	212.947		31.3853		32694.6	30354.7	4724.73
7372	Tscha-1	6656.21	4983.52	4216.55	217.771	176.2	81.3595	16.4059	54.6271	29310.8	42586.2	2553.39
7373	Tsu-0	2646.47	2539.4	3149.18	113.469	105.81	37.6554	10.9373	69.8178	23283.2	27014.1	6219.62
7378	Uk-1	3115.73	2142.63	2699.57	108.411	245.113	37.0113	11.6429	67.5479	21797.2	21305.5	3628.29
7390	Wag-3	3399.46	2883.03	3425.34	161.886	349.706	57.57	15.0388	82.702	27042.1	18145.4	3856.41
7391	Wag-4	1956.48	1870.66	1789.4	61.4974	81.3843		9.62482	25.0429	13008.4	23548	932.514
7405	Wc-2	2505.8	1305.19	1928.39	79.8965	57.6782	20.9146	5.89275		13645.1	11660.9	2866.12
7408	Wt-3	11679.3	14674.3	9362.79	682.29	182.913	239.282	69.5966		38405.9	109628	3445.84
7418	Zu-1	2784.53	1535.93	3479.33	112.212	98.3557	60.2077	10.8551	59.7792	29023.6	22251.4	2772.75
7430	Nc-1	2566.2	1174.8	3621.67	87.7045	104.021	53.2344	5.48944		25606.3	17660.5	6427.76
7438	N13	5000.86	3721.59	4716.89	185.275	188.167	97.4016		61.0008	30149.6	23829.7	6995.38
7449	N7	6779.36	15232.5	6081.16	469.369	150.853	99.4015	77.1558		30927.1	66247.8	2104.41
7460	Da(1)-12	2055.46	1112.65	1786.92	70.3611	206.521	36.8793	8.80319		15439.7	11480.6	4017.89
7472	S96	3907.62	2351.62	4056.29	130.661	185.855	60.3529	15.6926	60.5237	35655.8	33667.3	3270.02
7477	WAR	3975.62	2613.94	3304.26	159.098	214.82	55.7384	11.6429	48.2448	24567.1	18935.3	1585.67
7490	PHW-20	5656.47	4184.74	2984.29	105.185	250.311	54.7929	9.02327	51.8131	21154.8	28704	6740.06
7498	PHW-28	3782.36	1652.87	3045.39	86.4977	134.898	45.908	8.15663	46.4019	24153.1	22990.4	2110.4
7502	PHW-31	4084.86	4697.76	5469.73	241.643	454.039	94.4363		56.8041	41246.7	30884.7	5526.4
7506	PHW-35	2961.62	4617.43	5749.29	124.329	285.124	84.5849		0	41860.5	29353.1	4756.72
7508	PHW-37	4425.96	3177.66	4389.79	104.952	380.28	65.7103	16.7875	63.5134	31275	28489.2	3331.77
7514	RRS-7	3210.02	1197.4	2491.03	83.6028	94.5218	39.0184	10.6942		20709.3	22006.6	1195.9
7515	RRS-10	5038.12	1834.16	3124	206.202	107.411	71.0169		45.2246	25754.8	25832.8	7123.87
7516	Vår2-1	3498.46	3249.49	4295.27	151.528	149.932	77.3927			33626.9	36140.9	5165.24
7520	Lp2-2	2426.09	1079.66	2481.19	77.8486		37.5347			18029.5	17310.3	1981.03
7521	Lp2-6	3562.04	2264.51	3556.7	64.7796	73.03	65.0891			27098.4	27293.5	2347.19
7523	P-17	7605.16	5491.38	4591.2	255.666	142.315	79.9898		106.523	36620.5	34248.4	5635.44
8213	Pro-0	7934.02	6088.15	6689.43	215.757	202.685	76.9058			49205.8	33257.4	6773.32
8214	Gy-0	2257.12	1734.31	2010.61	71.6177	91.2019	31.4944			15678.4	20642.7	2225.85
8215	Fei-0	1724.04	1718.43	2458.55	99.125	108.697	36.3299			18252.9	15780.9	4552.81
8231	Brö1-6	3869.76	1620.73	2288.29	88.6382	151.877	48.0979		18.6575	17319.1	20864.4	2122.33
8235	Hod	4473.44	2281.8	2894.76	155.397	324.477	71.1931			25122.8	23215.1	2265.83
8241	Liarum	3739.66	2526.61	2556.68	69.0453	37.1271	36.2746			17278.7	18726.6	1224.27
8246	NC-6	5516.63	4894.28	3382.18	147.699	291.88	63.802		26.9278	23567.1	27684.4	3251.42
8256	Bå1-2	1940.33	1775.19	2432.09	139.531	353.836	48.3921	7.25489	23.8387	20047	11433.9	2367.71
8271	Bu-0	2426.55	676.284	1888.01	94.8878	154.499	47.917	12.031	60.7926	15803.6	17388.7	2361.64
8274	Can-0	4106.81	3215.57	4743.81	127.88	741.55		26.7356	114.199	37719.4	27871.6	3921.22
8296	Gd-1	5727.7	4601.35	3762.58	186.428	173.205	61.8897			28957.5	33685.6	3814.53
8300	Gr-1	2917.12	2234.49	1738.7	122.593	128.582	45.1596			17988.3	17462.6	788.349
8311	In-0	3260.74	3911.03	4417.23	118.935	191.837	58.4279			32643.4	23445.4	3227.43
8323	Lc-0	3877.02	3693.75	3057.72	153.395	131.148	44.5851			22015.5	26851.2	1761.08
8326	Lis-1	4216.56	3554.5	2765.49	82.7947	52.2341	54.2214			19034	22461.2	2110.86
8329	Lm-2	2725.3	1336.02	4018.9	108.687	135.19	59.2027			32680.9	23674	4579.49
8343	-1	4381.64	5037.9	4384.1	209.817	176.836	74.2695		45.6323	27225.8	35480.5	5953.03
8351	Ost-0	7307.3	7730.21	4454.75	160.963	193.836	71.3261		46.8729	32108.6	41195.1	3637.5
8365	Rak-2	4475.62	5541.68	5759.51	275.66	1343.97	84.7542			38881.8	27315.4	5112.94
8374	Rsch-4	5925.8	3060.19	2811.1	104.36	162.018	40.3231			20783.1	30327.8	1594.37
8376	San-2	5628.43	5162.95	5310.11	200.305	162.034	61.3634		61.2738	33844.5	37009.3	3952.33
8378	Sap-0	4262.58	3392.08	5131.02	102.263	162.765	57.4929		91.4153	37672.3	31570.1	3148.46
8389	Ta-0	2457.28	1127.3	1990.97	73.5164	64.8818	47.423		30.1526	16480.9	15518.6	2148.75
8422	Fjä1-1	6521.36	2488.22	3121.39	164.673	688.383	93.4472		59.8292	26405	20929.3	2400.16
8430	Lisse	5407.93	5193.55	4564.11	121.005	146.957	56.8167			30126	41748.8	3066.47
8610	11ME1.32	3567.6	2560.25	3412.98	146.435	317.744	53.048	8.44283		25849.8	18230.9	2704.58
8692	328P054	5446.96	5158.49	4162.4	224.364	168.35	53.7306	14.0167	58.5934	30988.3	45519.1	3156.22
8796	11P4.101	5974.87	9517.41	5984.78	235.142	475.469		53.4712	185.411	47506.3	31974.4	6584.55
	KNO-11	3641.86	1021.22	2136.65	89.9274	302.707	52.5692	13.882		21032.7	17656.1	1333.37
	Fäb-4	4836.58	4198.65	1819.34	103.566	217.419	35.4314		40.8188	21117.5	26827	1773.12
	Köln	2314.35	956.787	2249.27	106.123	103.726	35.9861			17504.6	18459.9	1546.62
		4185.19	2831.41	4447.28	121.87	118.725	63.2912	7.51939		35913	32189	5366.53
	Nw-0	5968.98	3181.28	5597.15	125.355	321.011	87.0716	11.3679	90.3187	39570.6	39363	4159.35
	Bu-8	4176.89	2313.72	4623.23	152.04	800.572	79.3967	16.985		33435.8	25891.2	4205.72
	627ME-4Y1	3951.92	3575.75	4183.74	161.334	271.66	62.1641	10.2392		31271.2	35570.8	2883.18
		3136.04	6033.84	5838.85	213.784	325.84	64.929			39412.3	28940.9	10923
	Ang-0	6832.1	5445.14	6007.62	222.361	186.412	73.4956		57.8766	41546.7	36677.5	3480.59
		3932.26	5229.79	6934.35	286.68	235.75	74.3074			47383.8	28566	8639.32
	Dra3-1	2134.32	1197.91	2050.05	619.821	90.5741	35.4856		33.4661	18234.3	18880.9	1747.53
