# Supplementary material for: Genome-Wide Association Study Reveals Key Genes for Differential Lead Accumulation and Tolerance in Natural Arabidopsis thaliana Accessions
Source: Front Plant Sci. 2021 Aug 6;12:689316. doi: 10.3389/fpls.2021.689316 (PMC8377763; doi:10.3389/fpls.2021.689316)
Supplement: Supplementary Dataset 2 — SNPs positions and scores of all the phenotypes used for GWAs. [file Data_Sheet_2.xlsx]

## Sheet: Sheet1
Genome-Wide Association Study Reveals Key Genes for Differential Lead Accumuoatio and Tolerance in Naural Arabidopsis thaliana Accessions
Sílvia Busoms*, Laura Pérez-Martín, Miquel Llimós, Charlotte Poschenrieder and Soledad Martos*
Supplementary Dataset 2: SNPs positions and scores of all the phenotypes used for GWAs.
Link for download: https://1drv.ms/x/s!Atmtj72-gAuh5Ra9J7yWNGARG-79?e=39KVoP
