# Supplementary material for: Genome-Wide Association Study Reveals Key Genes for Differential Lead Accumulation and Tolerance in Natural Arabidopsis thaliana Accessions
Source: Front Plant Sci. 2021 Aug 6;12:689316. doi: 10.3389/fpls.2021.689316 (PMC8377763; doi:10.3389/fpls.2021.689316)
Supplement: Supplementary Dataset 3 — Statistical analysis of the pot and hydroponic experiments. [file Data_Sheet_3.xlsx]

## Sheet: Title
Genome-Wide Association Study Reveals Key Genes for Differential Lead Accumuoatio and Tolerance in Naural Arabidopsis thaliana Accessions
Sílvia Busoms*, Laura Pérez-Martín, Miquel Llimós, Charlotte Poschenrieder and Soledad Martos*
Supplementary Dataset 3: Statistical analysis of the pot and hydroponic experiments.

## Sheet: Growth&fitness_pot_experiment
Rosette diameter (mm)																	Fitness (silique number)
Model - all acessions								Model - accessions classification									Model - all acessions								Model - accessions classification
Source	DF	Sum of Squares	Mean Square	F Ratio	Prob > F	Max RSq		Source	DF	Sum of Squares	Mean Square	F Ratio	Prob > F	Max RSq			Source	DF	Sum of Squares	Mean Square	F Ratio	Prob > F	Max RSq		Source	DF	Sum of Squares	Mean Square	F Ratio	Prob > F	Max RSq
Lack Of Fit	10	53.5528	5.35528	8.94	<,0001	0.7206		Lack Of Fit	5	42.5151	8.50302	9.3727	<,0001	0.5555			Lack Of Fit	10	32433	3243.3	2.6072	0.0059	0.6529		Lack Of Fit	5	25734	5146.8	3.8783	0.0024	0.6057
Pure Error	198	118.607	0.59903					Pure Error	208	188.7	0.90721						Pure Error	154	191570	1243.96					Pure Error	164	217638	1327.06
Total Error	208	172.16						Total Error	213	231.215							Total Error	164	224002						Total Error	169	243372
Source	DF	Sum of Squares	Mean Square	F Ratio	Prob > F			Source	DF	Sum of Squares	Mean Square	F Ratio	Prob > F				Source	DF	Sum of Squares	Mean Square	F Ratio	Prob > F			Source	DF	Sum of Squares	Mean Square	F Ratio	Prob > F
Model	11	252.336	22.9397	27.7152	<,0001			Model	6	193.281	32.2136	29.6758	<,0001				Model	11	327982	29816.6	21.8297	<,0001			Model	6	308612	51435.4	35.7172	<,0001
Error	208	172.16	0.8277					Error	213	231.215	1.0855						Error	164	224002	1365.9					Error	169	243372	1440.1
C. Total	219	424.497						C. Total	219	424.497							C. Total	175	551985						C. Total	175	551985
Source	Nparm	DF	Sum of Squares	F Ratio	Prob > F			Source	Nparm	DF	Sum of Squares	F Ratio	Prob > F				Source	Nparm	DF	Sum of Squares	F Ratio	Prob > F			Source	Nparm	DF	Sum of Squares	F Ratio	Prob > F
Accession	10	10	131.105	15.8399	<,0001			Classification	5	5	72.0505	13.2749	<,0001				Accession	10	10	174700	12.7904	<,0001			Classification	5	5	155330	21.5725	<,0001
Soil	1	1	121.231	146.468	<,0001			Soil	1	1	121.231	111.68	<,0001				Soil	1	1	153282	112.223	<,0001			Soil	1	1	153282	106.44	<,0001
							One-way ANOVA																	One-way ANOVA
Accession	Soil	Number	Mean (RD)	Std Error	Lower 95%	Upper 95%	Source	DF	Sum of Squares	Mean Square	F Ratio	Prob > F					Accession	Soil	Number	Mean (Siliques)	Std Error	Lower 95%	Upper 95%	Source	DF	Sum of Squares	Mean Square	F Ratio	Prob > F
Appl-16	Control	11	5.99718	0.23496	5.5086	6.4858	Soil	1	57.624	57.624	94.8923	<,0001					Appl-16	Control	8	205.125	12.326	178.69	231.56	Soil	1	45582.2	45582.3	37.5014	<,0001
Appl-16	Mine	12	2.8285	0.22495	2.3607	3.2963	Error	21	12.7524	0.6073							Appl-16	Mine	8	98.375	12.326	71.94	124.81	Error	14	17016.8	1215.5
							C. Total	22	70.3764															C. Total	15	62599
Bsch-0	Control	12	6.18467	0.16563	5.8402	6.5291	Soil	1	49.8012	49.8012	151.273	<,0001					Bsch-0	Control	8	206.25	19.134	165.21	247.29	Soil	1	33948.1	33948.1	11.5902	0.0043
Bsch-0	Mine	11	3.23891	0.173	2.8791	3.5987	Error	21	6.91352	0.3292							Bsch-0	Mine	8	114.125	19.134	73.09	155.16	Error	14	41006.4	2929
							C. Total	22	56.7147															C. Total	15	74954.4
Col-0	Control	11	3.67555	0.15617	3.3461	4.005	Soil	1	6.94227	6.9423	25.8782	<,0001					Col-0	Control	8	134.25	9.592	113.68	154.82	Soil	1	13514.1	13514.1	18.3608	0.0008
Col-0	Mine	8	2.45125	0.18312	2.0649	2.8376	Error	17	4.56054	0.2683							Col-0	Mine	8	76.125	9.592	55.55	96.7	Error	14	10304.4	736
							C. Total	18	11.5028															C. Total	15	23818.4
ext18	Control	11	4.229	0.16188	3.884	4.574	Soil	1	19.3037	19.3037	66.9698	<,0001					ext18	Control	8	169.125	8.465	150.97	187.28	Soil	1	33489	33489	58.425	<,0001
ext18	Mine	6	1.99917	0.21918	1.532	2.4663	Error	15	4.32367	0.2882							ext18	Mine	8	77.625	8.465	59.47	95.78	Error	14	8024.75	573.2
							C. Total	16	23.6273															C. Total	15	41513.8
JEA	Control	11	4.18382	0.30695	3.5455	4.8222	Soil	1	0.06953	0.0695	0.0671	0.7981					JEA	Control	8	129.25	12.265	102.94	155.56	Soil	1	162.563	162.6	0.1351	0.7187
JEA	Mine	12	4.07375	0.29388	3.4626	4.6849	Error	21	21.7645	1.0364							JEA	Mine	8	122.875	12.265	96.57	149.18	Error	14	16848.4	1203.5
							C. Total	22	21.834															C. Total	15	17010.9
Kro-0	Control	12	6.44825	0.23769	5.9508	6.9457	Soil	1	12.0359	12.0359	17.753	0.0005					Kro-0	Control	8	188.75	13.641	159.49	218.01	Soil	1	13053.1	13053.1	8.7691	0.0103
Kro-0	Mine	9	4.91844	0.27446	4.344	5.4929	Error	19	12.8812	0.678							Kro-0	Mine	8	131.625	13.641	102.37	160.88	Error	14	20839.4	1488.5
							C. Total	20	24.9171															C. Total	15	33892.4
Rak-2	Control	6	5.54367	0.43301	4.6257	6.4616	Soil	1	4.46195	4.462	3.9662	0.0638					Rak-2	Control	8	159.25	13.4	130.51	187.99	Soil	1	7612.56	7612.6	5.2998	0.0372
Rak-2	Mine	12	4.4875	0.30618	3.8384	5.1366	Error	16	17.9998	1.125							Rak-2	Mine	8	115.625	13.4	86.89	144.36	Error	14	20109.4	1436.4
							C. Total	17	22.4617															C. Total	15	27721.9
Si-0	Control	11	5.09373	0.30703	4.4552	5.7322	Soil	1	4.43826	4.4383	4.28	0.0511					Si-0	Control	8	185.5	10.976	161.96	209.04	Soil	1	5292.56	5292.6	5.4915	0.0344
Si-0	Mine	12	4.21433	0.29396	3.603	4.8257	Error	21	21.7764	1.037							Si-0	Mine	8	149.125	10.976	125.58	172.67	Error	14	13492.9	963.8
							C. Total	22	26.2147															C. Total	15	18785.4
Tiv-1	Control	12	3.8805	0.22288	3.414	4.347	Soil	1	0.058088	0.0581	0.0974	0.7583					Tiv-1	Control	8	164.25	9.785	143.26	185.24	Soil	1	9506.25	9506.3	12.4108	0.0034
Tiv-1	Mine	9	3.77422	0.25736	3.2356	4.3129	Error	19	11.3261	0.5961							Tiv-1	Mine	8	115.5	9.785	94.51	136.49	Error	14	10723.5	766
							C. Total	20	11.3842															C. Total	15	20229.8
tlc	Control	7	4.59557	0.40894	3.7239	5.4672	Soil	1	17.3208	17.3208	14.7961	0.0016					tlc	Control	8	84.5	6.281	71.03	97.97	Soil	1	11289.1	11289.1	35.7744	<,0001
tlc	Mine	10	2.5446	0.34215	1.8153	3.2739	Error	15	17.5595	1.1706							tlc	Mine	8	31.375	6.281	17.9	44.85	Error	14	4417.88	315.6
							C. Total	16	34.8804															C. Total	15	15706.9
Wag-4	Control	12	6.2025	0.1883	5.812	6.593	Soil	1	13.0523	13.0523	30.6765	<,0001					Wag-4	Control	8	198.375	16.032	163.99	232.76	Soil	1	12265.6	12265.6	5.9654	0.0285
Wag-4	Mine	12	4.72758	0.1883	4.3371	5.1181	Error	22	9.3606	0.4255							Wag-4	Mine	8	143	16.032	108.62	177.38	Error	14	28785.9	2056.1
							C. Total	23	22.4129															C. Total	15	41051.4
							ANOVA																	ANOVA
Classification	Number	Mean (Relative RD)	Std Error	Lower 95%	Upper 95%		Source	DF	Sum of Squares	Mean Square	F Ratio	Prob > F					Classification	Number	Mean (RD Fitness)	Std Error	Lower 95%	Upper 95%		Source	DF	Sum of Squares	Mean Square	F Ratio	Prob > F
T - LLL	30	0.874169	0.02595	0.8227	0.92564		Classification	5	3.25319	0.650638	32.1988	<,0001					T - LLL	24	0.740638	0.02552	0.68987	0.7914		Classification	5	2.04595	0.409191	26.1813	<,0001
T - HLL	30	0.866359	0.02595	0.81489	0.91782		Error	104	2.10152	0.020207							T - HLL	24	0.794663	0.02552	0.7439	0.84543		Error	82	1.28159	0.015629
(S)	20	0.493508	0.03179	0.43048	0.55654		C. Total	109	5.35471								(S)	16	0.514121	0.03125	0.45195	0.5763		C. Total	87	3.32754
Col-0	10	0.681566	0.04495	0.59242	0.77071												Col-0	8	0.575398	0.0442	0.48747	0.66333
ext18	10	0.54238	0.04495	0.45324	0.63152												ext18	8	0.450409	0.0442	0.36248	0.53834
tlc	10	0.487345	0.04495	0.3982	0.57649												tlc	8	0.353904	0.0442	0.26598	0.44183
ANOVA																	ANOVA
	T - LLL	T - HLL	Col-0	ext18	(S)	tlc			Letter A	Letter B	Letter C	Mean						T - HLL	T - LLL	Col-0	(S)	ext18	tlc			Letter A	Letter B	Letter C	Mean
T - LLL	-0.10657	-0.0987592	0.0418914	0.181077	0.261513	0.236113		T - LLL	A			0.874169					T - HLL	-0.105315	-0.0512898	0.0703275	0.162796	0.195316	0.291821		T - HLL	A			0.794663
T - HLL	-0.0987592	-0.10657	0.034081	0.173267	0.253702	0.228302		T - HLL	A			0.866359					T - LLL	-0.0512898	-0.105315	0.016302	0.10877	0.141291	0.237796		T - LLL	A			0.740638
Col-0	0.0418914	0.034081	-0.184584	-0.045398	0.0282032	0.00963739		Col-0		B		0.681566					Col-0	0.0703275	0.016302	-0.182411	-0.0966967	-0.0574226	0.0390824		Col-0		B		0.575398
ext18	0.181077	0.173267	-0.045398	-0.184584	-0.110983	-0.129548		ext18		B	C	0.54238					(S)	0.162796	0.10877	-0.0966967	-0.128984	-0.0942603	0.00224473		S - HLPb		B		0.514121
(S)	0.261513	0.253702	0.0282032	-0.110983	-0.130521	-0.153691		(S)			C	0.493508					ext18	0.195316	0.141291	-0.0574226	-0.0942603	-0.182411	-0.0859064		ext18		B	C	0.450409
tlc	0.236113	0.228302	0.00963739	-0.129548	-0.153691	-0.184584		tlc			C	0.487345					tlc	0.291821	0.237796	0.0390824	0.00224473	-0.0859064	-0.182411		tlc			C	0.353904

## Sheet: Pot experiment_Leaf_Pb
		Mean (Leaf Pb)									ANOVA
Accession	Classification	Control Soil	Mine Soil		Level	Number	Leaf Pb Mean (Mine soil)	Std Error	Lower 95%	Upper 95%	Source	DF	Sum of Squares	Mean Square	F Ratio	Prob > F
Appl-16	(S)	1.23755	104.199		Appl-16	4	104.199	21.046	61.38	147.02	Accession	10	169714	16971.4	9.5791	<,0001
Bsch-0	(S)	8.9494	253.324		Bsch-0	4	253.324	21.046	210.51	296.14	Error	33	58466.2	1771.7
ext18		1.16304	190.893		Col-0	4	124.613	21.046	81.8	167.43	C. Total	43	228180
tlc		0.795456	98.0378		ext18	4	190.893	21.046	148.08	233.71
JEA	T - HLL	0.561219	157.467		JEA	4	157.467	21.046	114.65	200.29
Kro-0	T - HLL	1.24006	163.583		Kro-0	4	163.583	21.046	120.77	206.4
Rak-2	T - HLL	7.44973	202.33		Rak-2	4	202.33	21.046	159.51	245.15
Si-0	T - LLL	1.32708	57.0599		Si-0	4	57.06	21.046	14.24	99.88
Tiv-1	T - LLL	1.02022	50.0309		Tiv-1	4	50.031	21.046	7.21	92.85
Wag-4	T - LLL	1.4713	73.8457		tlc	4	98.038	21.046	55.22	140.86
Col-0	Col-0	1.32169	124.613		Wag-4	4	73.846	21.046	31.03	116.66
					Tukey’s HSD
						Bsch-0	Rak-2	ext18	Kro-0	JEA	Col-0	Appl-16	tlc	Wag-4	Si-0	Tiv-1			Letter A	Letter B	Letter C	Letter D	Letter E	Mean
					Bsch-0	-102.765	-51.7709	-40.3336	-13.0236	-6.90796	25.9461	46.3604	52.5217	76.7138	93.4997	100.529		Bsch-0	A					253.324
					Rak-2	-51.7709	-102.765	-91.3276	-64.0176	-57.902	-25.048	-4.63364	1.52764	25.7197	42.5056	49.5346		Rak-2	A	B				202.33
					ext18	-40.3336	-91.3276	-102.765	-75.4549	-69.3393	-36.4853	-16.0709	-9.90966	14.2824	31.0683	38.0973		ext18	A	B	C			190.893
					Kro-0	-13.0236	-64.0176	-75.4549	-102.765	-96.6493	-63.7953	-43.381	-37.2197	-13.0276	3.75829	10.7872		Kro-0	A	B	C			163.583
					JEA	-6.90796	-57.902	-69.3393	-96.6493	-102.765	-69.9109	-49.4966	-43.3353	-19.1432	-2.35731	4.67164		JEA		B	C	D		157.467
					Col-0	25.9461	-25.048	-36.4853	-63.7953	-69.9109	-102.765	-82.3506	-76.1893	-51.9973	-35.2114	-28.1824		Col-0			C	D		124.613
					Appl-16	46.3604	-4.63364	-16.0709	-43.381	-49.4966	-82.3506	-102.765	-96.6037	-72.4116	-55.6257	-48.5967		Appl-16			C	D		104.199
					tlc	52.5217	1.52764	-9.90966	-37.2197	-43.3353	-76.1893	-96.6037	-102.765	-78.5729	-61.787	-54.758		tlc			C	D	E	98.0378
					Wag-4	76.7138	25.7197	14.2824	-13.0276	-19.1432	-51.9973	-72.4116	-78.5729	-102.765	-85.979	-78.9501		Wag-4				D	E	73.8457
					Si-0	93.4997	42.5056	31.0683	3.75829	-2.35731	-35.2114	-55.6257	-61.787	-85.979	-102.765	-95.736		Si-0					E	57.0598
					Tiv-1	100.529	49.5346	38.0973	10.7872	4.67164	-28.1824	-48.5967	-54.758	-78.9501	-95.736	-102.765		Tiv-1					E	50.0309
											ANOVA
					Level	Number	Mean	Std Error	Lower 95%	Upper 95%	Source	DF	Sum of Squares	Mean Square	F Ratio	Prob > F
					T - LLL	12	60.312	15.452	29.03	91.59	Classification	5	119304	23860.9	8.3279	<,0001
					T - HLL	12	174.46	15.452	143.18	205.74	Error	38	108876	2865.2
					(S)	8	178.762	18.925	140.45	217.07	C. Total	43	228180
					Col-0	4	124.613	26.764	70.43	178.79
					ext18	4	190.893	26.764	136.71	245.07
					tlc	4	98.038	26.764	43.86	152.22
					Tukey’s HSD
						ext18	(S)	T - HLL	Col-0	tlc	T - LLL			Letter A	Letter B	Mean
					ext18	-113.547	-86.2031	-76.2778	-47.2671	-20.6915	37.8704		ext18	A		190.893
					(S)	-86.2031	-80.2897	-68.9927	-44.186	-17.6104	45.1555		(S)	A		178.762
					T - HLL	-76.2778	-68.9927	-65.5563	-42.8636	-16.288	48.5919		T - HLL	A		174.46
					Col-0	-47.2671	-44.186	-42.8636	-113.547	-86.9712	-28.4093		Col-0	A	B	124.613
					tlc	-20.6915	-17.6104	-16.288	-86.9712	-113.547	-54.9849		tlc	A	B	98.0378
					T - LLL	37.8704	45.1555	48.5919	-28.4093	-54.9849	-65.5563		T - LLL		B	60.3122

## Sheet: Pot experiment_Other_elements
Control Soil							Mine Soil							ANOVA
Accession	Classification	Y	mean	SD	SE		Accession	Classification	Y	mean	SD	SE		Razón F	Prob > F
ext18	ext18	Zn µg/gPS	60.7697	48.1203	24.0601		ext18	ext18	Zn µg/gPS	511.184	62.4488	31.2244		130.561	0.0001
Si-0	T - LLL	Zn µg/gPS	134.788	64.3768	32.1884		Si-0	T - LLL	Zn µg/gPS	352.788	88.8058	44.4029		15.8007	0.0073
tlc	tlc	Zn µg/gPS	79.8334	41.0821	20.541		tlc	tlc	Zn µg/gPS	472.788	200.286	100.143		14.7756	0.0085
Bsch-0	S - HLL	Zn µg/gPS	121.787	79.0859	39.5429		Bsch-0	S - HLL	Zn µg/gPS	502.902	216.414	108.207		10.9437	0.0162
Tiv-1	T - LLL	Zn µg/gPS	211.054	61.5532	30.7766		Tiv-1	T - LLL	Zn µg/gPS	349.187	70.3481	35.1741		11.3571	0.0199
Col-0	Col-0	Zn µg/gPS	79.6249	48.4972	24.2486		Col-0	Col-0	Zn µg/gPS	616.515	99.9749	49.9874		26.1597	0.0362
Appl-16	S - HLL	Zn µg/gPS	197.752	103.37	51.6849		Appl-16	S - HLL	Zn µg/gPS	307.524	30.5144	15.2572		4.1492	0.0878
JEA	T - HLL	Zn µg/gPS	142.829	80.9159	40.4579		JEA	T - HLL	Zn µg/gPS	201.876	43.6058	21.8029		1.6506	0.2462
Kro-0	T - HLL	Zn µg/gPS	222.597	67.6047	33.8023		Kro-0	T - HLL	Zn µg/gPS	167.64	61.0162	30.5081		1.4567	0.2729
Wag-4	T - LLL	Zn µg/gPS	355.98	120.913	60.4564		Wag-4	T - LLL	Zn µg/gPS	320.918	15.7724	7.88622		0.3307	0.5861
Rak-2	T - LLL	Zn µg/gPS	240.309	76.2449	38.1225		Rak-2	T - LLL	Zn µg/gPS	220.621	117.277	58.6386		0.0792	0.7878
Appl-16	S - HLL	Cd µg/gPS	1.87227	0.60987	0.304935		Appl-16	S - HLL	Cd µg/gPS	16.1251	0.397115	0.198557		1534.18	0.0001
ext18	ext18	Cd µg/gPS	1.02693	0.965547	0.482773		ext18	ext18	Cd µg/gPS	38.2075	14.6317	7.31583		25.7168	0.0023
Bsch-0	S - HLL	Cd µg/gPS	3.72285	1.83348	0.916739		Bsch-0	S - HLL	Cd µg/gPS	24.139	7.94295	3.97147		25.09	0.0024
Wag-4	T - LLL	Cd µg/gPS	2.72355	2.07896	1.03948		Wag-4	T - LLL	Cd µg/gPS	11.1067	3.47522	1.73761		17.1416	0.0061
JEA	T - HLL	Cd µg/gPS	2.28403	1.31587	0.657937		JEA	T - HLL	Cd µg/gPS	10.1501	4.34556	2.17278		12.0056	0.0134
tlc	tlc	Cd µg/gPS	1.20713	0.487574	0.243787		tlc	tlc	Cd µg/gPS	14.4556	9.12298	4.56149		8.4116	0.0273
Col-0	Col-0	Cd µg/gPS	1.26005	0.730117	0.365058		Col-0	Col-0	Cd µg/gPS	37.8306	15.097	7.54848		21.65	0.0432
Tiv-1	T - LLL	Cd µg/gPS	2.15005	0.691071	0.345535		Tiv-1	T - LLL	Cd µg/gPS	16.9273	10.6656	5.3328		5.7201	0.0623
Si-0	T - LLL	Cd µg/gPS	9.26713	4.36592	2.18296		Si-0	T - LLL	Cd µg/gPS	14.5976	5.39621	2.69811		2.3589	0.1755
Kro-0	T - HLL	Cd µg/gPS	1.32262	0.424262	0.212131		Kro-0	T - HLL	Cd µg/gPS	3.0777	2.27946	1.13973		2.2919	0.1808
Rak-2	T - LLL	Cd µg/gPS	7.36092	3.88016	1.94008		Rak-2	T - LLL	Cd µg/gPS	10.087	8.32051	4.16026		0.3527	0.5743
Wag-4	T - LLL	Ca µg/gPS	57876.2	6379	3189.5		Wag-4	T - LLL	Ca µg/gPS	38830.1	2659.28	1329.64		30.3791	0.0015
Rak-2	T - LLL	Ca µg/gPS	158325	59391	29695.5		Rak-2	T - LLL	Ca µg/gPS	29429.6	10798.4	5399.21		18.2376	0.0053
Appl-16	S - HLL	Ca µg/gPS	48594.4	6458.36	3229.18		Appl-16	S - HLL	Ca µg/gPS	34900.8	5775.78	2887.89		9.9915	0.0195
Si-0	T - LLL	Ca µg/gPS	140439	71415.1	35707.6		Si-0	T - LLL	Ca µg/gPS	31817	5852.79	2926.39		9.1919	0.023
Tiv-1	T - LLL	Ca µg/gPS	64940.3	11816.1	5908.04		Tiv-1	T - LLL	Ca µg/gPS	42380.5	8435.76	4217.88		9.3567	0.0281
Kro-0	T - HLL	Ca µg/gPS	57872.2	17304.8	8652.42		Kro-0	T - HLL	Ca µg/gPS	40735.8	6944.99	3472.5		3.3784	0.1157
Col-0	Col-0	Ca µg/gPS	46917.2	25306	12653		Col-0	Col-0	Ca µg/gPS	79754.7	4457.66	2228.83		7.0367	0.1176
Bsch-0	S - HLL	Ca µg/gPS	75602	35844.2	17922.1		Bsch-0	S - HLL	Ca µg/gPS	41909.8	12977.8	6488.9		3.1245	0.1275
JEA	T - HLL	Ca µg/gPS	46310.9	23454.9	11727.4		JEA	T - HLL	Ca µg/gPS	27877.7	3516.14	1758.07		2.4162	0.1711
ext18	ext18	Ca µg/gPS	43905.8	44867.4	22433.7		ext18	ext18	Ca µg/gPS	64782.7	6942.61	3471.3		0.8458	0.3932
tlc	tlc	Ca µg/gPS	34519.1	19131.4	9565.71		tlc	tlc	Ca µg/gPS	37633.4	21927.8	10963.9		0.0458	0.8376
Rak-2	T - LLL	K µg/gPS	121421	20157.2	10078.6		Rak-2	T - LLL	K µg/gPS	29098	9293.04	4646.52		69.2027	0.0002
Si-0	T - LLL	K µg/gPS	108145	40038.2	20019.1		Si-0	T - LLL	K µg/gPS	20713.3	8058.36	4029.18		18.3318	0.0052
Appl-16	S - HLL	K µg/gPS	53573.8	11169	5584.51		Appl-16	S - HLL	K µg/gPS	29577.9	6313.94	3156.97		13.9917	0.0096
Bsch-0	S - HLL	K µg/gPS	73453.4	34118.7	17059.4		Bsch-0	S - HLL	K µg/gPS	27166.5	1699.99	849.994		7.3437	0.0351
Wag-4	T - LLL	K µg/gPS	49038.6	7609.74	3804.87		Wag-4	T - LLL	K µg/gPS	39594.4	2690.51	1345.26		5.4765	0.0578
Kro-0	T - LLL	K µg/gPS	53971.1	16049.9	8024.96		Kro-0	T - LLL	K µg/gPS	31212.6	13667.1	6833.57		4.6621	0.0742
Tiv-1	T - LLL	K µg/gPS	32123.2	14734.9	7367.45		Tiv-1	T - LLL	K µg/gPS	31300.6	2281.17	1140.59		0.8633	0.3955
JEA	T - HLL	K µg/gPS	29481.9	18783.1	9391.55		JEA	T - HLL	K µg/gPS	37357.3	5374.1	2687.05		0.65	0.4509
tlc	tlc	K µg/gPS	22968.4	17625.4	8812.7		tlc	tlc	K µg/gPS	28098.7	16572.2	8286.09		0.1799	0.6863
Col-0	Col-0	K µg/gPS	35287.8	22090	11045		Col-0	Col-0	K µg/gPS	41111.6	19898.5	9949.25		0.2083	0.6929
ext18	ext18	K µg/gPS	28077.3	27165.9	13583		ext18	ext18	K µg/gPS	24132.9	8493.69	4246.84		0.0768	0.791
Si-0	T - LLL	Mg µg/gPS	15701.2	7931.19	3965.6		Si-0	T - LLL	Mg µg/gPS	4641.62	895.557	447.779		7.68	0.0324
ext18	ext18	Mg µg/gPS	3410.42	3227.14	1613.57		ext18	ext18	Mg µg/gPS	7661.57	875.48	437.74		6.4654	0.0439
Rak-2	T - LLL	Mg µg/gPS	14363.9	10173.9	5086.97		Rak-2	T - LLL	Mg µg/gPS	4275.63	1581.01	790.507		3.8402	0.0977
Bsch-0	S - HLL	Mg µg/gPS	8218.76	4453.88	2226.94		Bsch-0	S - HLL	Mg µg/gPS	4598.99	845.301	422.651		2.5502	0.1614
Tiv-1	T - LLL	Mg µg/gPS	5789.33	1080.39	540.197		Tiv-1	T - LLL	Mg µg/gPS	4585.93	759.373	379.686		1.6805	0.2515
Wag-4	T - LLL	Mg µg/gPS	5241.14	1088.86	544.432		Wag-4	T - LLL	Mg µg/gPS	4562.94	422.214	211.107		1.349	0.2896
Appl-16	S - HLL	Mg µg/gPS	5010.7	1189.49	594.743		Appl-16	S - HLL	Mg µg/gPS	4058.52	1184.95	592.473		1.2865	0.3
Kro-0	T - HLL	Mg µg/gPS	5445.38	1079.97	539.985		Kro-0	T - HLL	Mg µg/gPS	4639.52	928.705	464.353		1.2804	0.301
tlc	tlc	Mg µg/gPS	3925.35	2109.67	1054.84		tlc	tlc	Mg µg/gPS	4254.74	2469.58	1234.79		0.0411	0.846
JEA	T - HLL	Mg µg/gPS	3947.26	2105.26	1052.63		JEA	T - HLL	Mg µg/gPS	4122.29	634.203	317.101		0.0253	0.8787
Col-0	Col-0	Mg µg/gPS	4217.04	2339.63	1169.81		Col-0	Col-0	Mg µg/gPS	6523.46	3707.8	1853.9		0.0166	0.9093
Bsch-0	S - HLL	Fe µg/gPS	1409.46	736.182	368.091		Bsch-0	S - HLL	Fe µg/gPS	4940.67	2184.03	1092.01		9.3898	0.0221
Wag-4	T - LLL	Fe µg/gPS	1874.89	918.815	459.408		Wag-4	T - LLL	Fe µg/gPS	630.977	114.993	57.4965		7.2182	0.0362
Col-0	Col-0	Fe µg/gPS	420.199	361.526	180.763		Col-0	Col-0	Fe µg/gPS	1898.77	950.161	475.08		8.8585	0.0968
Si-0	T - LLL	Fe µg/gPS	18112.4	15923.1	7961.56		Si-0	T - LLL	Fe µg/gPS	2848.84	2542.62	1271.31		3.5841	0.1072
JEA	T - HLL	Fe µg/gPS	886.317	679.041	339.521		JEA	T - HLL	Fe µg/gPS	448.935	79.7492	39.8746		1.637	0.248
ext18	ext18	Fe µg/gPS	859.097	566.486	283.243		ext18	ext18	Fe µg/gPS	1321.33	532.352	266.176		1.4143	0.2793
tlc	tlc	Fe µg/gPS	5423.73	9836.14	4918.07		tlc	tlc	Fe µg/gPS	1010.38	1316.05	658.025		0.7911	0.408
Rak-2	T - LLL	Fe µg/gPS	12310.3	23071.1	11535.5		Rak-2	T - LLL	Fe µg/gPS	2160.2	1070.28	535.138		0.7726	0.4132
Appl-16	S - HLL	Fe µg/gPS	2132.1	2984.53	1492.26		Appl-16	S - HLL	Fe µg/gPS	1024.11	1110.56	555.28		0.4842	0.5125
Kro-0	T - LLL	Fe µg/gPS	1656.85	1292.75	646.375		Kro-0	T - LLL	Fe µg/gPS	3407.31	5012.1	2506.05		0.4575	0.524
Tiv-1	T - LLL	Fe µg/gPS	1205.3	117.726	58.8632		Tiv-1	T - LLL	Fe µg/gPS	1704.73	1486.13	743.065		0.3867	0.5613
JEA	T - HLL	Na µg/gPS	2485.09	1277.41	638.703		JEA	T - HLL	Na µg/gPS	5328.94	1342	670.998		9.424	0.0219
ext18	ext18	Na µg/gPS	2035.09	1888.98	944.488		ext18	ext18	Na µg/gPS	6105.04	2095.98	1047.99		8.3224	0.0279
Wag-4	T - LLL	Na µg/gPS	5787.89	2034.41	1017.2		Wag-4	T - LLL	Na µg/gPS	3193.75	1033.47	516.737		5.1698	0.0633
Kro-0	T - LLL	Na µg/gPS	4096.03	1196.64	598.319		Kro-0	T - LLL	Na µg/gPS	2304.3	1044.46	522.232		5.0899	0.0649
Appl-16	S - HLL	Na µg/gPS	3584.28	3349.45	1674.72		Appl-16	S - HLL	Na µg/gPS	7571.63	2357.8	1178.9		3.7904	0.0995
Tiv-1	T - LLL	Na µg/gPS	12319.1	6093.38	3046.69		Tiv-1	T - LLL	Na µg/gPS	5484.28	2372.85	1186.43		3.3688	0.1259
Rak-2	T - LLL	Na µg/gPS	23015	26906.1	13453		Rak-2	T - LLL	Na µg/gPS	2827.29	1115.61	557.803		2.248	0.1845
Si-0	T - LLL	Na µg/gPS	12948.3	13536.3	6768.13		Si-0	T - LLL	Na µg/gPS	4851.01	1957.03	978.514		1.402	0.2812
Bsch-0	S - HLL	Na µg/gPS	7209.18	5793.43	2896.71		Bsch-0	S - HLL	Na µg/gPS	4747.67	3977.32	1988.66		0.4908	0.5098
Col-0	Col-0	Na µg/gPS	3066.25	3129.48	1564.74		Col-0	Col-0	Na µg/gPS	6077.35	515.474	257.737		0.2589	0.6615
tlc	tlc	Na µg/gPS	2882.28	2066.31	1033.16		tlc	tlc	Na µg/gPS	3456.23	2237.19	1118.59		0.1421	0.7192
Si-0	T - LLL	Mg µg/gPS	15701.2	7931.19	3965.6		Si-0	T - LLL	Mg µg/gPS	4641.62	895.557	447.779		7.68	0.0324
ext18	ext18	Mg µg/gPS	3410.42	3227.14	1613.57		ext18	ext18	Mg µg/gPS	7661.57	875.48	437.74		6.4654	0.0439
Rak-2	T - LLL	Mg µg/gPS	14363.9	10173.9	5086.97		Rak-2	T - LLL	Mg µg/gPS	4275.63	1581.01	790.507		3.8402	0.0977
Bsch-0	S - HLL	Mg µg/gPS	8218.76	4453.88	2226.94		Bsch-0	S - HLL	Mg µg/gPS	4598.99	845.301	422.651		2.5502	0.1614
Tiv-1	T - LLL	Mg µg/gPS	5789.33	1080.39	540.197		Tiv-1	T - LLL	Mg µg/gPS	4585.93	759.373	379.686		1.6805	0.2515
Wag-4	T - LLL	Mg µg/gPS	5241.14	1088.86	544.432		Wag-4	T - LLL	Mg µg/gPS	4562.94	422.214	211.107		1.349	0.2896
Appl-16	S - HLL	Mg µg/gPS	5010.7	1189.49	594.743		Appl-16	S - HLL	Mg µg/gPS	4058.52	1184.95	592.473		1.2865	0.3
Kro-0	T - HLL	Mg µg/gPS	5445.38	1079.97	539.985		Kro-0	T - HLL	Mg µg/gPS	4639.52	928.705	464.353		1.2804	0.301
tlc	tlc	Mg µg/gPS	3925.35	2109.67	1054.84		tlc	tlc	Mg µg/gPS	4254.74	2469.58	1234.79		0.0411	0.846
JEA	T - HLL	Mg µg/gPS	3947.26	2105.26	1052.63		JEA	T - HLL	Mg µg/gPS	4122.29	634.203	317.101		0.0253	0.8787
Col-0	Col-0	Mg µg/gPS	4217.04	2339.63	1169.81		Col-0	Col-0	Mg µg/gPS	6523.46	3707.8	1853.9		0.0166	0.9093
ext18	ext18	Mn µg/gPS	51.6661	36.8532	18.4266		ext18	ext18	Mn µg/gPS	114.949	22.7005	11.3502		8.5504	0.0265
Si-0	T - LLL	Mn µg/gPS	166.369	23.0538	11.5269		Si-0	T - LLL	Mn µg/gPS	121.394	32.4844	16.2422		5.0992	0.0647
Bsch-0	S - HLL	Mn µg/gPS	94.4059	43.6766	21.8383		Bsch-0	S - HLL	Mn µg/gPS	182.183	67.3033	33.6516		4.7876	0.0713
Wag-4	T - LLL	Mn µg/gPS	155.741	74.2296	37.1148		Wag-4	T - LLL	Mn µg/gPS	80.1527	9.22454	4.61227		4.0847	0.0898
Col-0	Col-0	Mn µg/gPS	114.196	65.4713	32.7356		Col-0	Col-0	Mn µg/gPS	170.335	52.976	26.488		3.252	0.2131
tlc	tlc	Mn µg/gPS	147.084	167.127	83.5634		tlc	tlc	Mn µg/gPS	58.7454	34.6821	17.341		1.0714	0.3405
Tiv-1	T - LLL	Mn µg/gPS	113.467	24.8473	12.4237		Tiv-1	T - LLL	Mn µg/gPS	154.145	72.1624	36.0812		0.9984	0.3636
Appl-16	S - HLL	Mn µg/gPS	129.467	41.5148	20.7574		Appl-16	S - HLL	Mn µg/gPS	110.431	32.9614	16.4807		0.5158	0.4996
Kro-0	T - LLL	Mn µg/gPS	133.849	38.006	19.003		Kro-0	T - LLL	Mn µg/gPS	183.224	136.477	68.2383		0.4859	0.5119
JEA	T - HLL	Mn µg/gPS	98.304	55.279	27.6395		JEA	T - HLL	Mn µg/gPS	89.4479	21.5287	10.7643		0.0891	0.7753
Rak-2	T - LLL	Mn µg/gPS	120.886	66.6873	33.3437		Rak-2	T - LLL	Mn µg/gPS	120.841	18.0448	9.0224		0	0.999
Wag-4	T - LLL	Cu µg/gPS	160.361	95.7316	47.8658		Wag-4	T - LLL	Cu µg/gPS	38.1156	21.3638	10.6819		6.2131	0.047
Kro-0	T - HLL	Cu µg/gPS	113.613	55.5689	27.7845		Kro-0	T - HLL	Cu µg/gPS	49.9186	27.9637	13.9819		4.1933	0.0865
JEA	T - HLL	Cu µg/gPS	63.2955	47.891	23.9455		JEA	T - HLL	Cu µg/gPS	18.8746	2.75253	1.37626		3.43	0.1135
Rak-2	T - LLL	Cu µg/gPS	84.525	46.0441	23.0221		Rak-2	T - LLL	Cu µg/gPS	41.8032	21.5849	10.7924		2.8232	0.1439
Tiv-1	T - LLL	Cu µg/gPS	84.6126	42.3916	24.4748		Tiv-1	T - LLL	Cu µg/gPS	50.2078	15.9589	7.97946		2.328	0.1876
tlc	tlc	Cu µg/gPS	32.926	29.5901	20.9234		tlc	tlc	Cu µg/gPS	141.621	94.9491	47.4745		2.2567	0.2074
Bsch-0	S - HLL	Cu µg/gPS	21.1905	5.79045	3.34312		Bsch-0	S - HLL	Cu µg/gPS	55.8008	45.0052	22.5026		1.6713	0.2526
Col-0	Col-0	Cu µg/gPS	61.3389	38.3887	27.1449		Col-0	Col-0	Cu µg/gPS	121.25	56.2379	39.7662		1.5483	0.3394
Appl-16	S - HLL	Cu µg/gPS	59.9375	51.5408	29.7571		Appl-16	S - HLL	Cu µg/gPS	34.7345	19.2887	9.64433		0.8469	0.3997
ext18	ext18	Cu µg/gPS	57.8945	59.5312	29.7656		ext18	ext18	Cu µg/gPS	83.533	7.20087	5.09178		0.3281	0.5974
Si-0	T - LLL	Cu µg/gPS	78.8876	29.8149	14.9075		Si-0	T - LLL	Cu µg/gPS	90.781	67.8698	33.9349		0.103	0.7592
Wag-4	T - LLL	P µg/gPS	9517.83	6338.19	3169.1		Wag-4	T - LLL	P µg/gPS	2596.88	1591.81	795.904		4.4864	0.0785
Rak-2	T - LLL	P µg/gPS	3793.35	2385.4	1192.7		Rak-2	T - LLL	P µg/gPS	1139.3	674.117	389.202		3.3581	0.1264
tlc	tlc	P µg/gPS	4457.92	4494.23	2247.11		tlc	tlc	P µg/gPS	9358.82	6656.31	3328.16		1.4894	0.2681
Si-0	T - LLL	P µg/gPS	3671.95	1843.95	1064.61		Si-0	T - LLL	P µg/gPS	1716.2	2052.67	1451.46		1.2502	0.345
ext18	ext18	P µg/gPS	8263.3	8255.29	4127.64		ext18	ext18	P µg/gPS	3890.81	2167.59	1251.46		0.7663	0.4214
Bsch-0	S - HLL	P µg/gPS	3511.04	3436.37	1718.18		Bsch-0	S - HLL	P µg/gPS	2102.94	703.485	351.743		0.6446	0.4527
Col-0	Col-0	P µg/gPS	7647.99	7565.31	3782.66		Col-0	Col-0	P µg/gPS	7011.66	3344.6	1931		0.2048	0.6952
Appl-16	S - HLL	P µg/gPS	4398.48	2971.64	2101.26		Appl-16	S - HLL	P µg/gPS	4966.19	1637.52	818.759		0.1019	0.7656
JEA	T - HLL	P µg/gPS	4399.55	3744.01	1872.01		JEA	T - HLL	P µg/gPS	3875.34	3008.63	1504.31		0.0476	0.8344
Tiv-1	T - LLL	P µg/gPS	3515.16	636.068	318.034		Tiv-1	T - LLL	P µg/gPS	3493.89	2699.43	1349.71		0.0335	0.8619
Kro-0	T - LLL	P µg/gPS	5680.55	1526.62	763.308		Kro-0	T - LLL	P µg/gPS
Col-0	Col-0	S µg/gPS	10667.5	8518.96	4259.48		Col-0	Col-0	S µg/gPS	42962.4	8731.58	4365.79		13.5156	0.0667
ext18	ext18	S µg/gPS	11428	10472.4	5236.2		ext18	ext18	S µg/gPS	24094.4	5111.76	2555.88		4.7256	0.0727
Rak-2	T - LLL	S µg/gPS	4498.45	3957.51	1978.76		Rak-2	T - LLL	S µg/gPS	10622.7	4884.41	2442.2		3.7962	0.0993
Tiv-1	T - LLL	S µg/gPS	16717.3	4916.58	2458.29		Tiv-1	T - LLL	S µg/gPS	9330.94	4503.9	2251.95		2.9994	0.1438
Kro-0	T - LLL	S µg/gPS	18306.9	12499.1	6249.53		Kro-0	T - LLL	S µg/gPS	8872.66	6686.04	3343.02		1.7718	0.2315
tlc	tlc	S µg/gPS	6715.92	4646.43	2323.22		tlc	tlc	S µg/gPS	12954.2	10139.4	5069.69		1.2514	0.3061
Appl-16	S - HLL	S µg/gPS	18268.1	5772.91	2886.45		Appl-16	S - HLL	S µg/gPS	14359.9	4985.84	2492.92		1.05	0.345
Bsch-0	S - HLL	S µg/gPS	21910.5	12216.6	6108.29		Bsch-0	S - HLL	S µg/gPS	13622.1	10659.3	5329.66		1.0454	0.346
JEA	T - HLL	S µg/gPS	8894.88	5497.59	2748.8		JEA	T - HLL	S µg/gPS	12159	3864.37	1932.19		0.9438	0.3688
Si-0	T - LLL	S µg/gPS	8630.17	4631.92	2315.96		Si-0	T - LLL	S µg/gPS	6373.26	4473.69	2236.85		0.4913	0.5096
Wag-4	T - LLL	S µg/gPS	11490.1	3419.4	1709.7		Wag-4	T - LLL	S µg/gPS	12244.6	1709.86	854.93		0.1558	0.7067

## Sheet: Root_lenght&biomass_hydro
		Root lenght (mm)															Biomass (FW, g)
Model - all acessions								Model - accessions classification									Model - all acessions								Model - accessions classification
Source	DF	Sum of Squares	Mean Square	F Ratio	Prob > F	Max RSq		Source	DF	Sum of Squares	Mean Square	F Ratio	Prob > F	Max RSq			Source	DF	Sum of Squares	Mean Square	F Ratio	Prob > F	Max RSq		Source	DF	Sum of Squares	Mean Square	F Ratio	Prob > F	Max RSq
Lack Of Fit	10	13189.2	1318.92	2.0037	0.0395	0.5936		Lack Of Fit	5	11398.6	2279.71	3.5454	0.005	0.5669			Lack Of Fit	10	0.524037	0.052404	1.9411	0.0469	0.5673		Lack Of Fit	5	0.506111	0.101222	3.4223	0.0063	0.4828
Pure Error	110	72404.7	658.22					Pure Error	120	77160.8	643.01						Pure Error	110	2.96959	0.026996					Pure Error	120	3.54923	0.029577
Total Error	120	85593.8						Total Error	125	88559.3							Total Error	120	3.49362						Total Error	125	4.05534
Source	DF	Sum of Squares	Mean Square	F Ratio	Prob > F			Source	DF	Sum of Squares	Mean Square	F Ratio	Prob > F				Source	DF	Sum of Squares	Mean Square	F Ratio	Prob > F			Source	DF	Sum of Squares	Mean Square	F Ratio	Prob > F
Model	11	92572.1	8415.64	11.7985	<,0001			Model	6	89606.6	14934.4	21.0797	<,0001				Model	11	3.36875	0.30625	10.5192	<,0001			Model	6	2.80704	0.467839	14.4205	<,0001
Error	120	85593.8	713.28					Error	125	88559.3	708.5						Error	120	3.49362	0.029114					Error	125	4.05534	0.032443
C. Total	131	178166						C. Total	131	178166							C. Total	131	6.86238						C. Total	131	6.86238
Source	Nparm	DF	Sum of Squares	F Ratio	Prob > F			Source	Nparm	DF	Sum of Squares	F Ratio	Prob > F				Source	Nparm	DF	Sum of Squares	F Ratio	Prob > F			Source	Nparm	DF	Sum of Squares	F Ratio	Prob > F
Accession	10	10	36193.4	5.0742	<,0001			Classification	5	5	33227.9	9.3801	<,0001				Treatment	1	1	1.25143	42.9846	<,0001			Treatment	1	1	1.25143	38.5736	<,0001
Treatment	1	1	56378.7	79.0412	<,0001			Treatment	1	1	56378.7	79.5775	<,0001				Accession	10	10	2.11732	7.2726	<,0001			Classification	5	5	1.5556	9.5898	<,0001
					ANOVA																		ANOVA
Accession	Treatment	Mean (Root lenght, mm)	Std Err Mean		Y	Accession	Term	Estimate	Std Error	t Ratio	Prob>|t|						Accession	Treatment	Mean (FW, g)	Std Err Mean			Y	Accession	Term	Estimate	Std Error	t Ratio	Prob>|t|
Appl-16	Control	150	14.9733		Root length	Appl-16	Treatment	30.9167	8.35007	3.7	0.0041						Appl-16	Control	0.8255	0.0528815			Fresh weight	Appl-16	Treatment	0.2168	0.0367993	5.89	0.0002
Bsch-0	Control	164.667	12.2547		Root length	Bsch-0	Treatment	39.6667	7.52034	5.27	0.0004						Bsch-0	Control	0.808667	0.0740156			Fresh weight	Bsch-0	Treatment	0.17575	0.047277	3.72	0.004
Col-0	Control	158.667	7.588		Root length	Col-0	Treatment	25	4.98553	5.01	0.0005						Col-0	Control	0.877667	0.0920035			Fresh weight	Col-0	Treatment	0.127333	0.0570695	2.23	0.0497
ext18	Control	101.667	4.93063		Root length	ext18	Treatment	17.6667	3.13138	5.64	0.0002						ext18	Control	0.565	0.0788463			Fresh weight	ext18	Treatment	0.145167	0.0484391	3	0.0134
JEA	Control	151	14.1115		Root length	JEA	Treatment	18	9.07285	1.98	0.0754						JEA	Control	0.705	0.0970718			Fresh weight	JEA	Treatment	0.0345833	0.0594394	0.58	0.5736
Kro-0	Control	137.167	11.6888		Root length	Kro-0	Treatment	5.91667	8.81767	0.67	0.5174						Kro-0	Control	0.665	0.0436471			Fresh weight	Kro-0	Treatment	0.0224167	0.0297123	0.75	0.468
Rak-2	Control	164.5	10.3239		Root length	Rak-2	Treatment	19.0833	7.73026	2.47	0.0332						Rak-2	Control	0.687833	0.0519791			Fresh weight	Rak-2	Treatment	0.0481667	0.0346213	1.39	0.1943
Si-0	Control	157.333	11.6466		Root length	Si-0	Treatment	13.75	7.55213	1.82	0.0987						Si-0	Control	0.722333	0.102956			Fresh weight	Si-0	Treatment	0.04325	0.074949	0.58	0.5767
Tiv-1	Control	149.5	14.539		Root length	Tiv-1	Treatment	12.6667	9.51855	1.33	0.2128						Tiv-1	Control	0.492167	0.0766761			Fresh weight	Tiv-1	Treatment	0.0489167	0.0438209	1.12	0.2904
tlc	Control	143.667	8.92064		Root length	tlc	Treatment	33.75	6.46669	5.22	0.0004						tlc	Control	0.485667	0.0663263			Fresh weight	tlc	Treatment	0.14125	0.0382296	3.69	0.0041
Wag-4	Control	139.667	8.88319		Root length	Wag-4	Treatment	10.9167	5.75772	1.9	0.0872						Wag-4	Control	0.7935	0.0370133			Fresh weight	Wag-4	Treatment	0.0674167	0.0306652	2.2	0.0526
Appl-16	PB treatm	88.1667	7.39557														Appl-16	PB treatm	0.3919	0.0511888
Bsch-0	PB treatm	85.3333	8.72035														Bsch-0	PB treatm	0.457167	0.0588401
Col-0	PB treatm	108.667	6.46873														Col-0	PB treatm	0.623	0.0675505
ext18	PB treatm	66.3333	3.86149														ext18	PB treatm	0.274667	0.0562907
JEA	PB treatm	115	11.4076														JEA	PB treatm	0.635833	0.0686238
Kro-0	PB treatm	125.333	13.2052														Kro-0	PB treatm	0.620167	0.0403265
Rak-2	PB treatm	126.333	11.5085														Rak-2	PB treatm	0.5915	0.0457462
Si-0	PB treatm	129.833	9.6174														Si-0	PB treatm	0.635833	0.108948
Tiv-1	PB treatm	124.167	12.2893														Tiv-1	PB treatm	0.394333	0.0424481
tlc	PB treatm	76.1667	9.36453														tlc	PB treatm	0.203167	0.0380372
Wag-4	PB treatm	117.833	7.32765														Wag-4	PB treatm	0.658667	0.0489024
Classification	Number	Mean (Relative RL)	Std Error		ANOVA												Classification	Number	Mean (Relative FW)	Std Error		ANOVA
T - LLL	18	0.83825	0.01889		Source	DF	Sum of Squares	Mean Square	F Ratio	Prob > F							T - LLL	18	0.847232	0.0253		Source	DF	Sum of Squares	Mean Square	F Ratio	Prob > F
T - HLL	18	0.812145	0.01889		Classification	5	1.00508	0.201016	31.2912	<,0001							T - HLL	18	0.911184	0.0253		Classification	5	2.43858	0.487717	42.3324	<,0001
(S)	12	0.55366	0.02314		Error	60	0.385442	0.006424									(S)	12	0.512096	0.03099		Error	60	0.691268	0.011521
Col-0	6	0.68324	0.03272		C. Total	65	1.39052										Col-0	6	0.709013	0.04382		C. Total	65	3.12985
ext18	6	0.651836	0.03272														ext18	6	0.46129	0.04382
tlc	6	0.523132	0.03272														tlc	6	0.412029	0.04382
Tukey’s HSD - Relative Root Length																	Tukey’s HSD - Relative FW
	T - LLL	T - HLL	Col-0	ext18	(S)	tlc			Letter A	Letter B	Letter C	Mean						T - LLL	T - HLL	Col-0	(S)	ext18	tlc			Letter A	Letter B	Letter C	Mean
T - LLL	-0.0786487	-0.052543	0.0437844	0.0751881	0.196659	0.203892		T - LLL	A			0.83825					T - LLL	-0.105326	-0.0413745	0.0532173	0.28133	0.30094	0.350201		T - LLL	A			0.911184
T - HLL	-0.052543	-0.0786487	0.0176787	0.0490824	0.170553	0.177787		T - HLL	A			0.812145					T - HLL	-0.0413745	-0.105326	-0.0107341	0.217378	0.236989	0.28625		T - HLL	A	B		0.847232
(S)	0.0437844	0.0176787	-0.136224	-0.10482	0.0116071	0.0238844		Col-0		B		0.68324					(S)	0.0532173	-0.0107341	-0.18243	0.0389281	0.0652934	0.114554		Col-0		B		0.709013
Col-0	0.0751881	0.0490824	-0.10482	-0.136224	-0.0197966	-0.00751936		ext18		B	C	0.651836					Col-0	0.28133	0.217378	0.0389281	-0.128997	-0.107183	-0.0579215		(S)			C	0.512096
ext18	0.196659	0.170553	0.0116071	-0.0197966	-0.0963246	-0.0874453		(S)			C	0.55366					ext18	0.30094	0.236989	0.0652934	-0.107183	-0.18243	-0.133169		ext18			C	0.46129
tlc	0.203892	0.177787	0.0238844	-0.00751936	-0.0874453	-0.136224		tlc			C	0.523132					tlc	0.350201	0.28625	0.114554	-0.0579215	-0.133169	-0.18243		tlc			C	0.412029

## Sheet: Hydroponic_Pb
Pb tissue content								ANOVA
Organ	Level	Number	Mean Pb content	Std Error	Lower 95%	Upper 95%		Organ	Source	DF	Sum of Squares	Mean Square	F Ratio	Prob > F
Root	Appl-16	4	58.109	8.681	40.43	75.79		Root	Accession	10	63814.6	6381.5	21.1697	<,0001
Root	Bsch-0	4	87.637	8.681	69.95	105.32		Root	Error	32	9646.17	301.4
Root	Col-0	4	104.645	8.681	86.96	122.33		Root	C. Total	42	73460.7
Root	ext18	4	40.197	8.681	22.51	57.88		Leaf	Accession	10	161906	16190.6	11.1736	<,0001
Root	JEA	4	21.075	8.681	3.39	38.76		Leaf	Error	30	43470.3	1449
Root	Kro-0	4	90.963	8.681	73.28	108.65		Leaf	C. Total	40	205377
Root	Rak-2	4	73.751	8.681	56.07	91.43
Root	Si-0	4	123.233	8.681	105.55	140.92
Root	Tiv-1	4	141.439	8.681	123.76	159.12
Root	tlc	3	42.353	10.024	21.93	62.77
Root	Wag-4	4	135.726	8.681	118.04	153.41
Leaf	Appl-16	4	217.044	19.033	178.17	255.91
Leaf	Bsch-0	4	188.383	19.033	149.51	227.25
Leaf	Col-0	4	121.596	19.033	82.73	160.47
Leaf	ext18	4	162.167	19.033	123.3	201.04
Leaf	JEA	4	167.194	19.033	128.32	206.06
Leaf	Kro-0	4	221.284	19.033	182.41	260.15
Leaf	Rak-2	4	238.629	19.033	199.76	277.5
Leaf	Si-0	4	70.513	19.033	31.64	109.38
Leaf	Tiv-1	3	63.718	21.977	18.83	108.6
Leaf	tlc	2	96.213	26.917	41.24	151.18
Leaf	Wag-4	4	66.415	19.033	27.54	105.29
Tukey’s HSD
Root
	Tiv-1	Wag-4	Si-0	Col-0	Kro-0	Bsch-0	Rak-2	Appl-16	tlc	ext18	JEA			Letter A	Letter B	Letter C	Letter D	Letter E	Letter B
Tiv-1	-42.4813	-36.7688	-24.2761	-5.6875	7.99388	11.3203	25.2063	40.8486	53.2009	58.7601	77.8824		Tiv-1	A
Wag-4	-36.7688	-42.4813	-29.9885	-11.3999	2.28146	5.60787	19.4939	35.1362	47.4885	53.0476	72.17		Wag-4	A
Si-0	-24.2761	-29.9885	-42.4813	-23.8927	-10.2113	-6.88491	7.00109	22.6434	34.9957	40.5549	59.6772		Si-0	A	B
Col-0	-5.6875	-11.3999	-23.8927	-42.4813	-28.7999	-25.4735	-11.5875	4.05486	16.4072	21.9663	41.0886		Col-0		B	C
Kro-0	7.99388	2.28146	-10.2113	-28.7999	-42.4813	-39.1549	-25.2689	-9.62652	2.72577	8.2849	27.4072		Kro-0			C
Bsch-0	11.3203	5.60787	-6.88491	-25.4735	-39.1549	-42.4813	-28.5953	-12.9529	-0.60064	4.95849	24.0808		Bsch-0			C
Rak-2	25.2063	19.4939	7.00109	-11.5875	-25.2689	-28.5953	-42.4813	-26.8389	-14.4866	-8.92752	10.1948		Rak-2			C	D
Appl-16	40.8486	35.1362	22.6434	4.05486	-9.62652	-12.9529	-26.8389	-42.4813	-30.129	-24.5699	-5.44753		Appl-16				D
tlc	53.2009	47.4885	34.9957	16.4072	2.72577	-0.60064	-14.4866	-30.129	-49.0532	-43.7296	-24.6073		tlc				D	E
ext18	58.7601	53.0476	40.5549	21.9663	8.2849	4.95849	-8.92752	-24.5699	-43.7296	-42.4813	-23.359		ext18				D	E	F
JEA	77.8824	72.17	59.6772	41.0886	27.4072	24.0808	10.1948	-5.44753	-24.6073	-23.359	-42.4813		JEA						F
Leaf
	Rak-2	Kro-0	Appl-16	Bsch-0	JEA	ext18	Col-0	tlc	Si-0	Wag-4	Tiv-1			Letter A	Letter B	Letter C	Letter D	Mean
Rak-2	-93.5859	-76.2407	-72.001	-43.3395	-22.1504	-17.1241	23.4472	27.7972	74.5305	78.628	73.8269		Rak-2	A				238.629
Kro-0	-76.2407	-93.5859	-89.3461	-60.6846	-39.4955	-34.4692	6.10206	10.452	57.1854	61.2829	56.4818		Kro-0	A				221.284
Appl-16	-72.001	-89.3461	-93.5859	-64.9244	-43.7353	-38.709	1.86228	6.21227	52.9456	57.0431	52.242		Appl-16	A				217.044
Bsch-0	-43.3395	-60.6846	-64.9244	-93.5859	-72.3968	-67.3704	-26.7992	-22.4492	24.2841	28.3817	23.5805		Bsch-0	A	B			188.383
JEA	-22.1504	-39.4955	-43.7353	-72.3968	-93.5859	-88.5595	-47.9883	-43.6383	3.09501	7.19256	2.39144		JEA	A	B			167.194
ext18	-17.1241	-34.4692	-38.709	-67.3704	-88.5595	-93.5859	-53.0146	-48.6646	-1.93132	2.16623	-2.63488		ext18	A	B	C		162.167
Col-0	23.4472	6.10206	1.86228	-26.7992	-47.9883	-53.0146	-93.5859	-89.2359	-42.5026	-38.405	-43.2061		Col-0			C		121.596
tlc	27.7972	10.452	6.21227	-22.4492	-43.6383	-48.6646	-89.2359	-132.35	-88.9184	-84.8209	-88.3236		tlc			C	D	96.2131
Si-0	74.5305	57.1854	52.9456	24.2841	3.09501	-1.93132	-42.5026	-88.9184	-93.5859	-89.4883	-94.2894		Si-0				D	70.5127
Wag-4	78.628	61.2829	57.0431	28.3817	7.19256	2.16623	-38.405	-84.8209	-89.4883	-93.5859	-98.387		Wag-4				D	66.4152
Tiv-1	73.8269	56.4818	52.242	23.5805	2.39144	-2.63488	-43.2061	-88.3236	-94.2894	-98.387	-108.064		Tiv-1				D	63.7179

## Sheet: Hydroponic_other elements
	Control						Pb treatment						ANOVA					Control						Pb treatment						ANOVA
	Accession	Y	mean	SD	SE		Accession	Y	mean	SD	SE		Razón F	Prob > F				Accession	Y	mean	SD	SE		Accession	Y	mean	SD	SE		Razón F	Prob > F
Leaves	Col-0	Ca µg/gPS	51875.8	5888.58	2944.29		Col-0	Ca µg/gPS	23485.9	913.821	456.911		9.53	0.0001			Root	Appl-16	S µg/gPS	10679.5	2563	1281.53		Appl-16	S µg/gPS	11046.2	3951.73	1975.87		-0.16	0.8814
Leaves	ext18	Ca µg/gPS	51047.7	3847.91	1923.95		ext18	Ca µg/gPS	22366.4	4930.18	2465.09		9.17	0.0001			Root	Appl-16	Mg µg/gPS	2328.63	351.899	175.949		Appl-16	Mg µg/gPS	2438.36	971.642	485.821		-0.21	0.8388
Leaves	Kro-0	Ca µg/gPS	51517.6	5827.47	2913.74		Kro-0	Ca µg/gPS	20419.6	4897.28	2448.64		8.17	0.0002			Root	Appl-16	Zn µg/gPS	492.188	111.363	55.6815		Appl-16	Zn µg/gPS	1116.65	447.879	223.939		-2.71	0.0353
Leaves	Wag-4	Ca µg/gPS	34208.2	1871.64	935.819		Wag-4	Ca µg/gPS	18458.6	3302.04	1651.02		8.3	0.0002			Root	Appl-16	Mn µg/gPS	47.0471	20.5376	10.2688		Appl-16	Mn µg/gPS	77.1047	21.2802	10.6401		-2.03	0.0883
Leaves	Rak-2	Ca µg/gPS	47237	6624.6	3312.3		Rak-2	Ca µg/gPS	19586.6	5171.47	2585.73		6.58	0.0006			Root	Appl-16	Cu µg/gPS	76.5121	26.8564	13.4282		Appl-16	Cu µg/gPS	47.3617	16.1261	8.06303
Leaves	Bsch-0	Ca µg/gPS	43497.4	3914.55	1957.27		Bsch-0	Ca µg/gPS	25765.9	4315.77	2157.89		6.09	0.0009			Root	Appl-16	Ca µg/gPS	13696.4	1666.12	833.06		Appl-16	Ca µg/gPS	11096.5	6010.65	3005.33		0.83	0.4364
Leaves	Tiv-1	Ca µg/gPS	37381.3	4799.62	2771.06		Tiv-1	Ca µg/gPS	22831	1685.72	973.249		4.95	0.0077			Root	Appl-16	K µg/gPS	42337.3	10342.6	5171.29		Appl-16	K µg/gPS	39510.6	5575.45	2787.72		0.48	0.6474
Leaves	tlc	Ca µg/gPS	56642.1	8394.26	5935.64		tlc	Ca µg/gPS	18731.9	1263.79	893.631		6.32	0.0242			Root	Appl-16	Na µg/gPS	1315.64	484.619	242.309		Appl-16	Na µg/gPS	2331.02	1103.42	551.712		-1.69	0.143
Leaves	JEA	Ca µg/gPS	40897.9	5157.74	2578.87		JEA	Ca µg/gPS	32610.6	2644.88	1322.44		2.86	0.0288			Root	Appl-16	Fe µg/gPS	1751.73	552.378	276.189		Appl-16	Fe µg/gPS	2248.7	510.063	255.031		-1.32	0.2343
Leaves	Appl-16	Ca µg/gPS	40007.2	8387.14	4193.57		Appl-16	Ca µg/gPS	29928.4	3160.56	1580.28		2.25	0.0655			Root	Appl-16	P µg/gPS	10493.1	3395.59	1697.8		Appl-16	P µg/gPS	14977.4	1974.73	987.365		-2.28	0.0625
Leaves	Si-0	Ca µg/gPS	44576.3	4423.04	2211.52		Si-0	Ca µg/gPS	39923.6	5941.78	2970.89		1.26	0.2557			Root	Bsch-0	S µg/gPS	9964.09	1881.86	940.932		Bsch-0	S µg/gPS	10527.1	6016.45	3008.23		-0.18	0.8641
Leaves	ext18	Fe µg/gPS	388.211	58.3522	29.1761		ext18	Fe µg/gPS	190.189	65.0187	32.5093		4.53	0.004			Root	Bsch-0	Mg µg/gPS	1867.05	318.549	159.274		Bsch-0	Mg µg/gPS	1751.46	213.26	106.63		0.6	0.5685
Leaves	Tiv-1	Fe µg/gPS	495.971	91.693	52.939		Tiv-1	Fe µg/gPS	177.731	49.0157	28.2992		5.3	0.0061			Root	Bsch-0	Zn µg/gPS	603.5	155.394	77.6968		Bsch-0	Zn µg/gPS	1974.2	854.478	427.239		-3.16	0.0197
Leaves	Wag-4	Fe µg/gPS	184.524	20.7463	10.3731		Wag-4	Fe µg/gPS	118.333	32.9512	16.4756		3.4	0.0145			Root	Bsch-0	Mn µg/gPS	46.3805	14.9375	7.46876		Bsch-0	Mn µg/gPS	72.9154	32.8332	16.4166		-1.47	0.1916
Leaves	Rak-2	Fe µg/gPS	392.101	100.587	50.2933		Rak-2	Fe µg/gPS	222.261	87.6225	43.8113		2.55	0.0437			Root	Bsch-0	Cu µg/gPS	28.3433	16.3403	8.17015		Bsch-0	Cu µg/gPS	37.7927	10.0375	5.79514
Leaves	Kro-0	Fe µg/gPS	310.847	124.862	62.4312		Kro-0	Fe µg/gPS	158.916	86.1914	43.0957		2	0.0921			Root	Bsch-0	Ca µg/gPS	11367.6	2569.14	1284.57		Bsch-0	Ca µg/gPS	11286.3	2175.61	1087.81		0.05	0.963
Leaves	JEA	Fe µg/gPS	496.726	160.54	80.27		JEA	Fe µg/gPS	349.215	84.4301	42.2151		1.63	0.155			Root	Bsch-0	K µg/gPS	61240.2	5266.35	2633.17		Bsch-0	K µg/gPS	43917.6	23738.5	11869.3		1.42	0.2041
Leaves	Bsch-0	Fe µg/gPS	659.126	639.73	319.865		Bsch-0	Fe µg/gPS	330.255	136.857	68.4285		1.01	0.3535			Root	Bsch-0	Na µg/gPS	937.972	438.311	219.155		Bsch-0	Na µg/gPS	1751.07	447.938	223.969		-2.59	0.0409
Leaves	Col-0	Fe µg/gPS	271.855	52.1655	26.0827		Col-0	Fe µg/gPS	244.748	45.1205	22.5603		0.79	0.4618			Root	Bsch-0	Fe µg/gPS	3197.97	1820.28	910.142		Bsch-0	Fe µg/gPS	2742.34	415.562	207.781		0.49	0.6428
Leaves	Si-0	Fe µg/gPS	378.16	194.531	97.2654		Si-0	Fe µg/gPS	322.32	68.4943	34.2471		0.54	0.6077			Root	Bsch-0	P µg/gPS	11906	560.349	280.175		Bsch-0	P µg/gPS	15892.7	1170.98	585.491		-6.14	0.0009
Leaves	Appl-16	Fe µg/gPS	332.357	181.008	90.504		Appl-16	Fe µg/gPS	305.368	51.2586	25.6293		0.29	0.7838			Root	Col-0	S µg/gPS	9284.01	1898.9	949.448		Col-0	S µg/gPS	7906.45	1368.58	684.288		1.18	0.2837
Leaves	tlc	Fe µg/gPS	410.742	3.42632	2.42277		tlc	Fe µg/gPS	396.235	422.011	298.407		0.05	0.9656			Root	Col-0	Mg µg/gPS	1955.43	43.2211	21.6105		Col-0	Mg µg/gPS	1304.36	411.001	205.5		3.15	0.0198
Leaves	Col-0	K µg/gPS	32134	2302.56	1151.28		Col-0	K µg/gPS	19246.6	2273.56	1136.78		7.97	0.0002			Root	Col-0	Zn µg/gPS	695.176	576.482	288.241		Col-0	Zn µg/gPS	1415.43	554.081	277.04		-1.8	0.1217
Leaves	Kro-0	K µg/gPS	42697.6	2197.08	1098.54		Kro-0	K µg/gPS	23914.5	4129.34	2064.67		8.03	0.0002			Root	Col-0	Mn µg/gPS	42.5367	8.93761	4.4688		Col-0	Mn µg/gPS	78.0138	30.5408	15.2704		-2.23	0.0673
Leaves	ext18	K µg/gPS	37068.9	3917.41	1958.71		ext18	K µg/gPS	20757.2	2317.55	1158.77		7.17	0.0004			Root	Col-0	Cu µg/gPS	16.9046	4.88543	2.8206		Col-0	Cu µg/gPS	51.0096	8.40712	4.20356
Leaves	Rak-2	K µg/gPS	48020.9	6759.48	3379.74		Rak-2	K µg/gPS	22262.5	2812.47	1406.23		7.04	0.0004			Root	Col-0	Ca µg/gPS	9224.68	1765.72	882.858		Col-0	Ca µg/gPS	8299.42	2746.16	1373.08		0.57	0.5914
Leaves	Wag-4	K µg/gPS	39407.4	4511.31	2255.66		Wag-4	K µg/gPS	27485.2	1167.41	583.705		5.12	0.0022			Root	Col-0	K µg/gPS	50128.1	10951.8	5475.88		Col-0	K µg/gPS	31027.6	4033.26	2016.63		3.27	0.017
Leaves	Bsch-0	K µg/gPS	37405.8	4645.28	2322.64		Bsch-0	K µg/gPS	23432.7	4813.52	2406.76		4.18	0.0058			Root	Col-0	Na µg/gPS	774.8	481.358	240.679		Col-0	Na µg/gPS	968.681	320.404	160.202		-0.67	0.5274
Leaves	Tiv-1	K µg/gPS	36199.4	5916.99	3416.18		Tiv-1	K µg/gPS	20957.7	1738.73	1003.86		4.28	0.0128			Root	Col-0	Fe µg/gPS	1355.8	332.069	166.034		Col-0	Fe µg/gPS	2145.15	692.883	346.442		-2.05	0.0857
Leaves	tlc	K µg/gPS	33645.7	6508.34	4602.09		tlc	K µg/gPS	20783.7	2032.62	1437.28		2.67	0.1165			Root	Col-0	P µg/gPS	12713.6	2431.13	1215.57		Col-0	P µg/gPS	18503	5064.24	2532.12		-2.06	0.0849
Leaves	Appl-16	K µg/gPS	48741	9148.78	4574.39		Appl-16	K µg/gPS	41594.6	5401.58	2700.79		1.35	0.2272			Root	ext18	S µg/gPS	13093	2947.02	1473.51		ext18	S µg/gPS	15924.2	20693.2	10346.6		-0.27	0.7955
Leaves	Si-0	K µg/gPS	39007.3	3292.82	1646.41		Si-0	K µg/gPS	40263.9	4961.06	2480.53		-0.42	0.6877			Root	ext18	Mg µg/gPS	1801.01	414.004	207.002		ext18	Mg µg/gPS	1747.75	1198.09	599.047		0.08	0.9358
Leaves	JEA	K µg/gPS	37434.5	3286.87	1643.43		JEA	K µg/gPS	38342.1	7361.82	3680.91		-0.23	0.8293			Root	ext18	Zn µg/gPS	367.822	147.22	73.61		ext18	Zn µg/gPS	1565.65	688.699	344.349		-3.4	0.0145
Leaves	Col-0	Mg µg/gPS	5428.1	319.448	159.724		Col-0	Mg µg/gPS	2487.7	211.536	105.768		15.35	0.0001			Root	ext18	Mn µg/gPS	73.9498	36.7188	18.3594		ext18	Mn µg/gPS	123.563	101.584	50.7919		-0.92	0.3937
Leaves	Kro-0	Mg µg/gPS	5672.84	210.008	105.004		Kro-0	Mg µg/gPS	2317.61	431.669	215.835		13.98	0.0001			Root	ext18	Cu µg/gPS	71.9499	55.4742	27.7371		ext18	Cu µg/gPS	187.849	232.845	116.422
Leaves	Rak-2	Mg µg/gPS	5779.74	410.206	205.103		Rak-2	Mg µg/gPS	2393.64	544.851	272.426		9.93	0.0001			Root	ext18	Ca µg/gPS	8298.04	1651.92	825.958		ext18	Ca µg/gPS	27577	23739.7	11869.8		-1.62	0.1563
Leaves	Wag-4	Mg µg/gPS	3409.25	150.057	75.0283		Wag-4	Mg µg/gPS	1889.46	197.308	98.6542		12.26	0.0001			Root	ext18	K µg/gPS	45291.3	6118.12	3059.06		ext18	K µg/gPS	21430.7	4859.49	2429.74		6.11	0.0009
Leaves	ext18	Mg µg/gPS	4999.1	266.782	133.391		ext18	Mg µg/gPS	2614.86	571.352	285.676		7.56	0.0003			Root	ext18	Na µg/gPS	583.481	224.632	112.316		ext18	Na µg/gPS	2892.43	3552.5	1776.25		-1.3	0.2422
Leaves	Bsch-0	Mg µg/gPS	5303.16	224.767	112.383		Bsch-0	Mg µg/gPS	3215.62	552.922	276.461		7	0.0004			Root	ext18	Fe µg/gPS	2113.27	470.18	235.09		ext18	Fe µg/gPS	3336.25	3439.67	1719.83		-0.7	0.5075
Leaves	Tiv-1	Mg µg/gPS	3533.99	203.599	117.548		Tiv-1	Mg µg/gPS	2259.16	67.6951	39.0838		10.29	0.0005			Root	ext18	P µg/gPS	10661.4	1377.03	688.514		ext18	P µg/gPS	17180.4	14499.6	7249.79		-0.9	0.4052
Leaves	JEA	Mg µg/gPS	5006.05	197.847	98.9235		JEA	Mg µg/gPS	3949.37	632.546	316.273		3.19	0.0189			Root	JEA	S µg/gPS	11055.1	5075.84	2537.92		JEA	S µg/gPS	2925.43	2242.28	1121.14		2.93	0.0263
Leaves	tlc	Mg µg/gPS	5419.53	684.698	484.155		tlc	Mg µg/gPS	2155.12	729.074	515.533		4.62	0.0439			Root	JEA	Mg µg/gPS	2105.23	615.372	307.686		JEA	Mg µg/gPS	912.964	586.372	293.186		2.81	0.0309
Leaves	Appl-16	Mg µg/gPS	3818.27	477.182	238.591		Appl-16	Mg µg/gPS	3275.25	496.352	248.176		1.58	0.1658			Root	JEA	Zn µg/gPS	524.043	217.413	108.707		JEA	Zn µg/gPS	282.881	172.634	86.3172		1.74	0.133
Leaves	Si-0	Mg µg/gPS	4509.9	330.332	165.166		Si-0	Mg µg/gPS	4385.52	406.037	203.018		0.48	0.6514			Root	JEA	Mn µg/gPS	71.3659	20.3103	10.1552		JEA	Mn µg/gPS	20.4658	13.6286	6.81429		4.16	0.0059
Leaves	Rak-2	Mn µg/gPS	137.665	14.6523	7.32617		Rak-2	Mn µg/gPS	50.9832	6.49692	3.24846		10.82	0.0001			Root	JEA	Cu µg/gPS	34.111	13.2203	6.61015		JEA	Cu µg/gPS	15.2458	12.9339	7.46737
Leaves	Wag-4	Mn µg/gPS	62.2422	5.32449	2.66224		Wag-4	Mn µg/gPS	35.2343	3.01289	1.50645		8.83	0.0001			Root	JEA	Ca µg/gPS	10224	4365.58	2182.79		JEA	Ca µg/gPS	5802.96	3959	1979.5		1.5	0.1842
Leaves	Bsch-0	Mn µg/gPS	103.076	11.5812	5.79058		Bsch-0	Mn µg/gPS	52.0244	6.52637	3.26319		7.68	0.0003			Root	JEA	K µg/gPS	67940.3	23146.2	11573.1		JEA	K µg/gPS	12339.8	8522.13	4261.06		4.51	0.0041
Leaves	Col-0	Mn µg/gPS	77.3571	7.64512	3.82256		Col-0	Mn µg/gPS	48.7106	1.19616	0.598081		7.4	0.0003			Root	JEA	Na µg/gPS	1092.9	857.548	428.774		JEA	Na µg/gPS	704.464	501.578	250.789		0.78	0.464
Leaves	Kro-0	Mn µg/gPS	95.9102	11.6818	5.8409		Kro-0	Mn µg/gPS	38.7267	9.17921	4.5896		7.7	0.0003			Root	JEA	Fe µg/gPS	2238.22	882.295	441.148		JEA	Fe µg/gPS	1100.08	713.08	356.54		2.01	0.0916
Leaves	ext18	Mn µg/gPS	100.347	11.3702	5.68509		ext18	Mn µg/gPS	38.8454	18.9808	9.49038		5.56	0.0014			Root	JEA	P µg/gPS	11562.7	5001.72	2500.86		JEA	P µg/gPS	3190.65	2288.5	1321.27		2.65	0.0454
Leaves	Appl-16	Mn µg/gPS	69.0372	7.20572	3.60286		Appl-16	Mn µg/gPS	52.0138	1.42143	0.710714		4.64	0.0036			Root	Kro-0	S µg/gPS	11379.1	2114.91	1057.45		Kro-0	S µg/gPS	8712.77	1653.15	826.574		1.99	0.0942
Leaves	tlc	Mn µg/gPS	103.766	6.03586	4.268		tlc	Mn µg/gPS	40.703	0.0064237	0.00454224		14.78	0.0045			Root	Kro-0	Mg µg/gPS	2026.64	116.218	58.1092		Kro-0	Mg µg/gPS	1768.51	270.189	135.094		1.76	0.1297
Leaves	JEA	Mn µg/gPS	84.2745	3.37181	1.6859		JEA	Mn µg/gPS	68.1433	11.4046	5.70232		2.71	0.035			Root	Kro-0	Zn µg/gPS	943.184	221.084	110.542		Kro-0	Zn µg/gPS	2060.89	573.936	286.968		-3.63	0.0109
Leaves	Tiv-1	Mn µg/gPS	78.167	24.7847	14.3095		Tiv-1	Mn µg/gPS	56.914	6.33197	3.65576		1.44	0.2235			Root	Kro-0	Mn µg/gPS	50.2611	19.0505	9.52527		Kro-0	Mn µg/gPS	77.3129	21.5756	10.7878		-1.88	0.1092
Leaves	Si-0	Mn µg/gPS	97.2007	17.4103	8.70516		Si-0	Mn µg/gPS	92.1541	10.2646	5.13231		0.5	0.6353			Root	Kro-0	Cu µg/gPS	33.474	25.9031	12.9516		Kro-0	Cu µg/gPS	47.5245	14.8034	7.40172
Leaves	JEA	Na µg/gPS	659.129	266.018	133.009		JEA	Na µg/gPS	1958.54	517.528	258.764		-4.47	0.0043			Root	Kro-0	Ca µg/gPS	11207.4	1711.86	855.928		Kro-0	Ca µg/gPS	9671.95	1596.12	798.058		1.31	0.2375
Leaves	Col-0	Na µg/gPS	312.32	115.109	57.5547		Col-0	Na µg/gPS	724.001	239.247	119.623		-3.1	0.0211			Root	Kro-0	K µg/gPS	72345.9	18562.3	9281.17		Kro-0	K µg/gPS	46225.3	5276.36	2638.18		2.71	0.0352
Leaves	Si-0	Na µg/gPS	521.658	176.711	88.3553		Si-0	Na µg/gPS	1183.23	418.366	209.183		-2.91	0.0269			Root	Kro-0	Na µg/gPS	1194.01	375.791	187.896		Kro-0	Na µg/gPS	1599.18	362.512	181.256		-1.55	0.1717
Leaves	Appl-16	Na µg/gPS	713.426	244.972	122.486		Appl-16	Na µg/gPS	1168.07	256.768	128.384		-2.56	0.0428			Root	Kro-0	Fe µg/gPS	2162.36	521.4	260.7		Kro-0	Fe µg/gPS	2531.91	502.575	251.288		-1.02	0.3468
Leaves	Wag-4	Na µg/gPS	219.408	44.8294	22.4147		Wag-4	Na µg/gPS	279.696	67.3721	33.6861		-1.49	0.1868			Root	Kro-0	P µg/gPS	14229.7	3431.37	1715.69		Kro-0	P µg/gPS	14132.8	2438.02	1219.01		0.05	0.9648
Leaves	Bsch-0	Na µg/gPS	348.885	110.139	55.0694		Bsch-0	Na µg/gPS	840.648	945.686	472.843		-1.03	0.3414			Root	Rak-2	S µg/gPS	14287.3	6920.86	3460.43		Rak-2	S µg/gPS	11735.9	1704.03	852.016		0.72	0.5009
Leaves	tlc	Na µg/gPS	404.716	130.985	92.6206		tlc	Na µg/gPS	662.79	367.34	259.748		-0.94	0.4481			Root	Rak-2	Mg µg/gPS	2119.03	205.337	102.668		Rak-2	Mg µg/gPS	1718.45	505.13	252.565		1.47	0.1921
Leaves	Tiv-1	Na µg/gPS	727.912	287.351	165.902		Tiv-1	Na µg/gPS	803.813	78.0603	45.0681		-0.44	0.6817			Root	Rak-2	Zn µg/gPS	936.405	335.647	167.823		Rak-2	Zn µg/gPS	1490.99	802.485	401.243		-1.28	0.2494
Leaves	Rak-2	Na µg/gPS	638.105	121.485	60.7424		Rak-2	Na µg/gPS	702.997	403.5	201.75		-0.31	0.7685			Root	Rak-2	Mn µg/gPS	49.5154	12.0112	6.0056		Rak-2	Mn µg/gPS	63.0258	24.4317	12.2159		-0.99	0.3593
Leaves	Kro-0	Na µg/gPS	523.266	358.316	179.158		Kro-0	Na µg/gPS	460.28	231.319	115.659		0.3	0.7777			Root	Rak-2	Cu µg/gPS	114.761	122.792	61.3962		Rak-2	Cu µg/gPS	58.7883	29.3129	14.6565
Leaves	ext18	Na µg/gPS	425.396	120.445	60.2225		ext18	Na µg/gPS	422.952	136.387	68.1934		0.03	0.9794			Root	Rak-2	Ca µg/gPS	12585.7	4962.78	2481.39		Rak-2	Ca µg/gPS	11928.4	2838.94	1419.47		0.23	0.8258
Leaves	Col-0	P µg/gPS	6764.5	896.17	448.085		Col-0	P µg/gPS	2105.64	789.619	394.809		7.8	0.0002			Root	Rak-2	K µg/gPS	71791.7	33532.6	16766.3		Rak-2	K µg/gPS	35914.6	6561.48	3280.74		2.1	0.0805
Leaves	Rak-2	P µg/gPS	10858.1	2895.61	1447.8		Rak-2	P µg/gPS	3341.15	661.273	330.637		5.06	0.0023			Root	Rak-2	Na µg/gPS	1389.49	700.604	350.302		Rak-2	Na µg/gPS	2073.96	835.026	417.513		-1.26	0.2558
Leaves	Kro-0	P µg/gPS	9862.29	2062.69	1031.35		Kro-0	P µg/gPS	4208.25	1820.7	910.348		4.11	0.0063			Root	Rak-2	Fe µg/gPS	2791.23	1017.21	508.607		Rak-2	Fe µg/gPS	2456.28	351.787	175.894		0.62	0.5566
Leaves	Appl-16	P µg/gPS	7850.42	2003.03	1001.51		Appl-16	P µg/gPS	4036.35	1726.21	863.104		2.88	0.0279			Root	Rak-2	P µg/gPS	11624.9	7049.57	3524.78		Rak-2	P µg/gPS	15381.2	1292.73	646.364		-1.05	0.3349
Leaves	JEA	P µg/gPS	8358.8	1961.9	980.95		JEA	P µg/gPS	6713.87	1107.23	553.615		1.46	0.1945			Root	Si-0	S µg/gPS	8634.16	954.203	477.101		Si-0	S µg/gPS	8861.52	1303.68	651.842		-0.28	0.7878
Leaves	Bsch-0	P µg/gPS	6032.16	1643.69	821.845		Bsch-0	P µg/gPS	4623.81	1317.45	658.723		1.34	0.2296			Root	Si-0	Mg µg/gPS	2204.25	405.989	202.994		Si-0	Mg µg/gPS	1926.05	334.965	167.483		1.06	0.3312
Leaves	tlc	P µg/gPS	8860.61	1573.23	1112.44		tlc	P µg/gPS	5380.56	2720.3	1923.54		1.57	0.2578			Root	Si-0	Zn µg/gPS	584.007	96.6876	48.3438		Si-0	Zn µg/gPS	1135.4	403.477	201.738		-2.66	0.0376
Leaves	Tiv-1	P µg/gPS	8982.01	3900.58	2252		Tiv-1	P µg/gPS	6267.91	1231.18	710.823		1.15	0.3145			Root	Si-0	Mn µg/gPS	46.7579	11.8594	5.9297		Si-0	Mn µg/gPS	36.9236	10.4001	5.20003		1.25	0.2589
Leaves	Wag-4	P µg/gPS	4107.35	1300.12	650.062		Wag-4	P µg/gPS	3409.58	202.432	101.216		1.06	0.3297			Root	Si-0	Cu µg/gPS	43.3101	22.9438	11.4719		Si-0	Cu µg/gPS	34.5129	15.651	7.82551
Leaves	ext18	P µg/gPS	5362.05	2698.94	1349.47		ext18	P µg/gPS	4268.63	1856.8	928.4		0.67	0.5293			Root	Si-0	Ca µg/gPS	10159.1	2579.12	1289.56		Si-0	Ca µg/gPS	11776	4388.22	2194.11		-0.64	0.5487
Leaves	Si-0	P µg/gPS	6555.26	1484.55	742.274		Si-0	P µg/gPS	6294	2141.6	1070.8		0.2	0.8477			Root	Si-0	K µg/gPS	52195.9	5681.77	2840.89		Si-0	K µg/gPS	40914.5	7702.84	3851.42		2.36	0.0565
Leaves	Rak-2	S µg/gPS	10824.9	1552.81	776.406		Rak-2	S µg/gPS	4566.29	2044.5	1022.25		4.88	0.0028			Root	Si-0	Na µg/gPS	1207.23	483.509	241.755		Si-0	Na µg/gPS	2567.14	1265.29	632.644		-2.01	0.0914
Leaves	ext18	S µg/gPS	12285.9	2052.55	1026.27		ext18	S µg/gPS	5892.5	1976.36	988.179		4.49	0.0042			Root	Si-0	Fe µg/gPS	2443.88	809.182	404.591		Si-0	Fe µg/gPS	2728.52	812.432	406.216		-0.5	0.6372
Leaves	Col-0	S µg/gPS	8346.55	760.778	380.389		Col-0	S µg/gPS	5421.12	2478.16	1239.08		2.26	0.0648			Root	Si-0	P µg/gPS	14000.1	4703.78	2351.89		Si-0	P µg/gPS	17776.6	3718.75	1859.37		-1.26	0.2546
Leaves	Kro-0	S µg/gPS	6418.56	936.068	468.034		Kro-0	S µg/gPS	3732.79	2315.64	1157.82		2.15	0.075			Root	Tiv-1	S µg/gPS	9797.89	3152.8	1820.27		Tiv-1	S µg/gPS	10743.5	2406.38	1203.19		0.02	0.9887
Leaves	tlc	S µg/gPS	12728.1	2548.94	1802.37		tlc	S µg/gPS	7226.69	1359.33	961.191		2.69	0.1146			Root	Tiv-1	Mg µg/gPS	1144.09	219.196	126.553		Tiv-1	Mg µg/gPS	1528.25	217.715	108.858		-1.56	0.1948
Leaves	Wag-4	S µg/gPS	4030.82	669.651	334.825		Wag-4	S µg/gPS	3355.93	542.96	271.48		1.57	0.1685			Root	Tiv-1	Zn µg/gPS	699.951	417.111	240.819		Tiv-1	Zn µg/gPS	2754.69	514.124	257.062		-4.5	0.0108
Leaves	Tiv-1	S µg/gPS	8512.73	2289.21	1321.68		Tiv-1	S µg/gPS	6368.35	1640.66	947.237		1.32	0.2577			Root	Tiv-1	Mn µg/gPS	29.9075	8.16234	5.77164		Tiv-1	Mn µg/gPS	101.773	24.2494	12.1247		-3.88	0.0179
Leaves	Bsch-0	S µg/gPS	7397.51	1047.17	523.586		Bsch-0	S µg/gPS	6147.02	1926.82	963.409		1.14	0.2976			Root	Tiv-1	Cu µg/gPS	54.725	44.0556	31.152		Tiv-1	Cu µg/gPS	50.6213	5.83322	3.36781
Leaves	JEA	S µg/gPS	7856.41	2499.46	1249.73		JEA	S µg/gPS	6864.84	2096.46	1048.23		0.61	0.5655			Root	Tiv-1	Ca µg/gPS	7546.23	1911.68	1103.71		Tiv-1	Ca µg/gPS	12504.6	4063.74	2031.87		-1.34	0.25
Leaves	Si-0	S µg/gPS	8652.38	2064.54	1032.27		Si-0	S µg/gPS	8191.42	2158.94	1079.47		0.31	0.768			Root	Tiv-1	K µg/gPS	50405	8297.6	4790.62		Tiv-1	K µg/gPS	41109.2	11034.8	5517.41		0.78	0.4764
Leaves	Appl-16	S µg/gPS	5829	1402.91	701.453		Appl-16	S µg/gPS	5695.42	862.272	431.136		0.16	0.8763			Root	Tiv-1	Na µg/gPS	2487.41	1570.67	906.824		Tiv-1	Na µg/gPS	967.986	157.564	78.7821		3.62	0.0223
Leaves	Si-0	Zn µg/gPS	159.082	27.9563	13.9782		Si-0	Zn µg/gPS	234.124	17.0105	8.50525		-4.59	0.0037			Root	Tiv-1	Fe µg/gPS	2679.27	1559.09	900.14		Tiv-1	Fe µg/gPS	3568.5	834.477	417.239		-0.98	0.3846
Leaves	Rak-2	Zn µg/gPS	223.228	39.5748	19.7874		Rak-2	Zn µg/gPS	120.078	25.4917	12.7458		4.38	0.0047			Root	Tiv-1	P µg/gPS	9625.52	3328.29	1921.59		Tiv-1	P µg/gPS	17838.3	4130.95	2065.48		-3.04	0.0385
Leaves	JEA	Zn µg/gPS	144.865	17.4444	8.72219		JEA	Zn µg/gPS	211.989	31.4444	15.7222		-3.73	0.0097			Root	tlc	S µg/gPS	9592.49	3404.25	1965.45		tlc	S µg/gPS	10458.7	14252.8	8228.85		0.0105	0.9234
Leaves	tlc	Zn µg/gPS	286.219	0.233751	0.165287		tlc	Zn µg/gPS	175.528	24.1059	17.0454		6.49	0.0229			Root	tlc	Mg µg/gPS	1677.2	182.565	105.404		tlc	Mg µg/gPS	1297.71	1289.84	744.691		0.2546	0.6404
Leaves	Wag-4	Zn µg/gPS	124.486	12.7754	6.38768		Wag-4	Zn µg/gPS	103.981	5.97039	2.98519		2.91	0.027			Root	tlc	Zn µg/gPS	366.405	96.1612	55.5187		tlc	Zn µg/gPS	156.142	138.574	80.0057		4.662	0.097
Leaves	Tiv-1	Zn µg/gPS	222.955	45.719	26.3959		Tiv-1	Zn µg/gPS	143.855	15.8893	9.17366		2.83	0.0473			Root	tlc	Mn µg/gPS	53.6524	14.711	8.4934		tlc	Mn µg/gPS	63.778				1.2782	0.3214
Leaves	Col-0	Zn µg/gPS	177.926	49.1218	24.5609		Col-0	Zn µg/gPS	130.361	27.4618	13.7309		1.69	0.1419			Root	tlc	Cu µg/gPS	103.686	102.515	59.187		tlc	Cu µg/gPS	98.3955	76.8236	44.3541		0.0051	0.9464
Leaves	Bsch-0	Zn µg/gPS	257.028	88.0809	44.0404		Bsch-0	Zn µg/gPS	188.059	23.1445	11.5722		1.51	0.1806			Root	tlc	Ca µg/gPS	15965.5	14635.3	8449.72		tlc	Ca µg/gPS	16209.8	14317.4	8266.18		0.0004	0.9845
Leaves	Appl-16	Zn µg/gPS	152.419	43.9026	21.9513		Appl-16	Zn µg/gPS	186.764	19.9693	9.98466		-1.42	0.2043			Root	tlc	K µg/gPS	31967.1	12769.3	7372.34		tlc	K µg/gPS	12949.8	9564.68	5522.17		4.2625	0.1079
Leaves	ext18	Zn µg/gPS	195.495	33.1402	16.5701		ext18	Zn µg/gPS	139.792	87.5142	43.7571		1.19	0.2788			Root	tlc	Na µg/gPS	1201.55	1305.68	753.836		tlc	Na µg/gPS	1372.19	1509.78	871.67		0.0219	0.8895
Leaves	Kro-0	Zn µg/gPS	175.302	19.9649	9.98243		Kro-0	Zn µg/gPS	148.111	58.0138	29.0069		0.89	0.4095			Root	tlc	Fe µg/gPS	2290.87	366.87	211.813		tlc	Fe µg/gPS	1909.71	1357.61	783.818		0.2204	0.6632
																	Root	tlc	P µg/gPS	13714.4	1354.04	781.755		tlc	P µg/gPS	6688.26	7738.24	5471.76		1.9445	0.2356
																	Root	Wag-4	S µg/gPS	11314.4	2345.3	1172.65		Wag-4	S µg/gPS	5889.74	2363.66	1181.83		3.26	0.0173
																	Root	Wag-4	Mg µg/gPS	2310.27	627.14	313.57		Wag-4	Mg µg/gPS	1354.86	309.746	154.873		2.73	0.0341
																	Root	Wag-4	Zn µg/gPS	324.643	122.475	61.2375		Wag-4	Zn µg/gPS	1080.41	518.111	259.055		-2.84	0.0296
																	Root	Wag-4	Mn µg/gPS	50.0203	21.3845	10.6922		Wag-4	Mn µg/gPS	34.0877	12.6734	6.3367		1.28	0.2472
																	Root	Wag-4	Cu µg/gPS	36.2283	13.1741	6.58703		Wag-4	Cu µg/gPS	48.9947	23.6172	11.8086
																	Root	Wag-4	Ca µg/gPS	12751.5	3989.67	1994.83		Wag-4	Ca µg/gPS	8969.76	2997.35	1498.67		1.52	0.1804
																	Root	Wag-4	K µg/gPS	46465.3	4546.18	2273.09		Wag-4	K µg/gPS	33356	6157.2	3078.6		3.43	0.014
																	Root	Wag-4	Na µg/gPS	1131.52	544.561	272.28		Wag-4	Na µg/gPS	1630.92	682.026	341.013		-1.14	0.296
																	Root	Wag-4	Fe µg/gPS	1830.46	50.7979	25.399		Wag-4	Fe µg/gPS	2369.26	668.339	334.169		-1.61	0.159
																	Root	Wag-4	P µg/gPS	11485.4	866.733	433.367		Wag-4	P µg/gPS	13680.5	5599.51	2799.76		-0.77	0.4679
