# Supplementary material for: Genome-Wide Association Study Reveals Key Genes for Differential Lead Accumulation and Tolerance in Natural Arabidopsis thaliana Accessions
Source: Front Plant Sci. 2021 Aug 6;12:689316. doi: 10.3389/fpls.2021.689316 (PMC8377763; doi:10.3389/fpls.2021.689316)
Supplement: Supplementary Dataset 4 — Statistical analysis of gene transcript analyses and cell wall measurements. [file Data_Sheet_4.xlsx]

## Sheet: Title
Genome-Wide Association Study Reveals Key Genes for Differential Lead Accumuoatio and Tolerance in Naural Arabidopsis thaliana Accessions
Sílvia Busoms*, Laura Pérez-Martín, Miquel Llimós, Charlotte Poschenrieder and Soledad Martos*
Supplementary Dataset 4: Statistical analysis of gene transcript analyses and cell wall measurements.

## Sheet: GWAs candidate genes
EXT18 relative expression							TLC relative expression
Organ	Accession	Classification	Mean	SE	Tukey´s HSD		Organ	Accession	Classification	Mean	SE	Tukey´s HSD
Root	Si-0	T - LLPb	97.1079	19.1191	A		Leaf	Si-0	T - LLPb	1.34576	0.185635	D
Root	Tiv-1	T - LLPb	62.6454	11.1692	B		Leaf	Tiv-1	T - LLPb	7.54726	1.3962	CD
Root	Wag-4	T - LLPb	73.9445	7.147	AB		Leaf	Wag-4	T - LLPb	1.7557	0.2764	D
Root	JEA	T - HLPb	19.3896	3.21457	D		Leaf	JEA	T - HLPb	47.1076	4.65502	B
Root	Kro-0	T - HLPb	12.4965	2.16294	DE		Leaf	Kro-0	T - HLPb	151.308	28.0126	A
Root	Rak-2	T - HLPb	3.30472	0.786237	E		Leaf	Rak-2	T - HLPb	15.2455	1.07903	CD
Root	Appl-16	S - HLPb	6.71409	3.27101	DE		Leaf	Appl-16	S - HLPb	3.31736	0.322466	D
Root	Bsch-0	S - HLPb	19.4703	7.05711	CD		Leaf	Bsch-0	S - HLPb	3.76638	1.36657	D
Root	Col-0	Col-0	38.3982	8.28471	C		Leaf	Col-0	Col-0	46.3069	7.91482	B
Root	ext18	ext18	0.621517	0.194419	E		Leaf	tlc	tlc	0.152924	0.071443	D
							Root	Si-0	T - LLPb	20.9779	1.66166	BC
							Root	Tiv-1	T - LLPb	35.6009	3.23142	AB
							Root	Wag-4	T - LLPb	46.9756	5.58086	A
							Root	JEA	T - HLPb	3.11856	1.21472	E
							Root	Kro-0	T - HLPb	8.31176	3.35848	D
							Root	Rak-2	T - HLPb	2.07375	0.972293	E
							Root	Appl-16	S - HLPb	5.45255	1.24996	DE
							Root	Bsch-0	S - HLPb	4.29217	0.889893	DE
							Root	Col-0	WT	9.00721	1.53298	D
							Root	tlc	S - mutant	1.49387	0.713459	F

## Sheet: Pb related genes
ACBP1 relative expression							PDR8 relative expression							PDR12 relative expression							PSE1 relative expression							HMA3 relative expression
Organ	Accession	Classification	Mean	SE	Tukey´s HSD		Organ	Accession	Classification	Mean	SE	Tukey´s HSD		Organ	Accession	Classification	Mean	SE	Tukey´s HSD		Organ	Accession	Classification	Mean	SE	Tukey´s HSD		Organ	Accession	Classification	Mean	SE	Tukey´s HSD
Leaf	Si-0	T - LLPb	1.53468	0.260585	C		leaves	Si-0	T - LLPb	7.98216	1.1007	D		leaves	Si-0	T - LLPb	3.39166	0.295176	CD		leaves	Si-0	T - LLPb	17.611	2.00248	A		root	Si-0	T - LLPb	18.6275	3.19659	B
Leaf	Tiv-1	T - LLPb	7.96145	1.17062	BC		leaves	Tiv-1	T - LLPb	4.726	2.02769	D		leaves	Tiv-1	T - LLPb	5.14255	1.64352	CD		leaves	Tiv-1	T - LLPb	12.7174	3.14495	AB		root	Tiv-1	T - LLPb	164.075	19.8133	A
Leaf	Wag-4	T - LLPb	0.800612	0.0876575	C		leaves	Wag-4	T - LLPb	7.25997	2.02769	D		leaves	Wag-4	T - LLPb	7.08955	2.38076	BC		leaves	Wag-4	T - LLPb	11.284	0.0290335	B		root	Wag-4	T - LLPb	27.59	4.35692	B
Leaf	JEA	T - HLPb	10.5993	2.87239	B		leaves	JEA	T - HLPb	49.357	2.38058	AB		leaves	JEA	T - HLPb	14.4898	4.1324	BC		leaves	JEA	T - HLPb	2.33308	0.485139	D		root	JEA	T - HLPb	4.11006	1.18837	CD
Leaf	Kro-0	T - HLPb	34.2803	1.20182	A		leaves	Kro-0	T - HLPb	17.9663	9.33767	CD		leaves	Kro-0	T - HLPb	11.4572	1.86752	BC		leaves	Kro-0	T - HLPb	4.69169	0.308955	C		root	Kro-0	T - HLPb	3.854	0.593427	CD
Leaf	Rak-2	T - HLPb	35.8203	5.89608	A		leaves	Rak-2	T - HLPb	70.4961	16.1179	AB		leaves	Rak-2	T - HLPb	33.9777	8.1673	A		leaves	Rak-2	T - HLPb	2.36318	0.7811	D		root	Rak-2	T - HLPb	5.5021	0.798388	CD
Leaf	Appl-16	S - HLPb	11.0402	3.17015	B		leaves	Appl-16	S - HLPb	4.90476	0.675116	D		leaves	Appl-16	S - HLPb	8.23613	2.55271	BC		leaves	Appl-16	S - HLPb	0.895684	0.136782	E		root	Appl-16	S - HLPb	2.34224	0.221635	D
Leaf	Bsch-0	S - HLPb	5.88859	1.81587	BC		leaves	Bsch-0	S - HLPb	4.9357	2.38058	D		leaves	Bsch-0	S - HLPb	5.76022	1.16757	CD		leaves	Bsch-0	S - HLPb	1.677	0.889744	DE		root	Bsch-0	S - HLPb	2.77641	0.576071	D
Leaf	Col-0	WT	12.4463	0.436348	B		leaves	Col-0	WT	52.2257	14.7192	AB		leaves	Col-0	WT	20.3791	6.09368	AB		leaves	Col-0	WT	1.529	0.580678	DE		root	Col-0	WT	4.75419	0.599014	CD
Root	Si-0	T - LLPb	4.97006	0.964611	B		Root	Si-0	T - LLPb	4.72229	0.375187	CD
Root	Tiv-1	T - LLPb	6.69971	1.30031	AB		Root	Tiv-1	T - LLPb	10.8405	4.95746	B
Root	Wag-4	T - LLPb	8.35756	2.0718	AB		Root	Wag-4	T - LLPb	24.6903	7.24224	AB
Root	JEA	T - HLPb	0.998957	0.2203	C		Root	JEA	T - HLPb	3.44995	1.8926	CD
Root	Kro-0	T - HLPb	1.18866	0.765271	C		Root	Kro-0	T - HLPb	6.85149	1.12636	BC
Root	Rak-2	T - HLPb	1.07222	0.159598	C		Root	Rak-2	T - HLPb	26.6966	3.77001	AB
Root	Appl-16	S - HLPb	5.92247	0.555459	B		Root	Appl-16	S - HLPb	9.54927	3.50706	B
Root	Bsch-0	S - HLPb	10.0858	1.93658	A		Root	Bsch-0	S - HLPb	25.961	10.1657	AB
Root	Col-0	WT	0.671613	0.23388	C		Root	Col-0	WT	8.79937	6.53302	B

## Sheet: Cell wall thickness
								ANOVA
Accession	Organ	Treatment	Number	Mean	Std Error	Lower 95%	Upper 95%	Source	DF	Sum of Squares	Mean Square	F Ratio	Prob > F
Si-0	Leaf	Control	102	0.114059	0.00265	0.10883	0.11929	Treatment	1	0.00269557	0.002696	3.7503	0.0541
		Pb	120	0.107067	0.00245	0.10224	0.11189	Error	220	0.158127	0.000719
								C. Total	221	0.160823
Rak-2	Leaf	Control	90	0.103211	0.00332	0.09667	0.10975	Treatment	1	0.00015058	0.000151	0.1521	0.6969
		Pb	120	0.1015	0.00287	0.09584	0.10716	Error	208	0.205895	0.00099
								C. Total	209	0.206046
Bsch-0	Leaf	Control	120	0.120658	0.00266	0.11542	0.1259	Treatment	1	0.122767	0.122767	144.926	<,0001
		Pb	90	0.0718	0.00307	0.06575	0.07785	Error	208	0.176197	0.000847
								C. Total	209	0.298964
Col-0	Leaf	Control	108	0.137556	0.00248	0.13267	0.14244	Treatment	1	0.0930461	0.093046	139.992	<,0001
		Pb	126	0.097556	0.0023	0.09303	0.10208	Error	232	0.1542	0.000665
								C. Total	233	0.247246
ext18	Leaf	Control	114	0.121711	0.00253	0.11672	0.1267	Treatment	1	0.00549202	0.005492	7.5015	0.0067
		Pb	108	0.111759	0.0026	0.10663	0.11689	Error	220	0.161067	0.000732
								C. Total	221	0.166559
tlc	Leaf	Control	66	0.072667	0.00455	0.06368	0.08165	Treatment	1	0.0244782	0.024478	17.8992	<,0001
		Pb	108	0.097111	0.00356	0.09009	0.10413	Error	172	0.235219	0.001368
								C. Total	173	0.259697
Si-0	Root	Control	114	0.158009	0.00609	0.14599	0.17002	Treatment	1	0.160754	0.160754	37.9709	<,0001
		Pb	90	0.214544	0.00686	0.20102	0.22807	Error	202	0.855191	0.004234
								C. Total	203	1.01595
Rak-2	Root	Control	90	0.132722	0.00367	0.12548	0.13997	Treatment	1	0.00609213	0.006092	5.024	0.0263
		Pb	84	0.120881	0.0038	0.11338	0.12838	Error	172	0.208567	0.001213
								C. Total	173	0.214659
Bsch-0	Root	Control	90	0.081922	0.00245	0.07708	0.08677	Treatment	1	0.0612045	0.061205	112.9	<,0001
		Pb	72	0.042806	0.00274	0.03739	0.04822	Error	160	0.0867377	0.000542
								C. Total	161	0.147942
Col-0	Root	Control	90	0.090756	0.00313	0.08458	0.09694	Treatment	1	0.0329795	0.032979	37.4184	<,0001
		Pb	72	0.062042	0.0035	0.05513	0.06895	Error	160	0.141019	0.000881
								C. Total	161	0.173999
ext18	Root	Control	102	0.042373	0.00229	0.03785	0.04689	Treatment	1	0.00356671	0.003567	6.6568	0.0106
		Pb	102	0.050735	0.00229	0.04622	0.05525	Error	202	0.108232	0.000536
								C. Total	203	0.111798
tlc	Root	Control	84	0.100893	0.00315	0.09469	0.1071	Treatment	1	0.00634208	0.006342	7.6332	0.0064
		Pb	90	0.088811	0.00304	0.08281	0.09481	Error	172	0.142908	0.000831
								C. Total	173	0.14925
Treatment	Organ	Source	DF	Sum of Squares	Mean Square	F Ratio	Prob > F
Control	Leaf	Accession	5	0.0913835	0.018277	19.0095	<,0001
Control	Leaf	Error	612	0.588409	0.000961
Control	Leaf	C. Total	617	0.679792
Pb	Leaf	Accession	5	0.138414	0.027683	33.1391	<,0001
Pb	Leaf	Error	648	0.541309	0.000835
Pb	Leaf	C. Total	653	0.679724
Control	Root	Accession	5	0.888578	0.177716	185.28	<,0001
Control	Root	Error	546	0.52371	0.000959
Control	Root	C. Total	551	1.41229
Pb	Root	Accession	5	1.68617	0.337235	150.381	<,0001
Pb	Root	Error	522	1.17061	0.002243
Pb	Root	C. Total	527	2.85678
